# Supplementary material for: Potential functions of microRNAs in starch metabolism and development revealed by miRNA transcriptome profiling of cassava cultivars and their wild progenitor
Source: BMC Plant Biol. 2015 Feb 4;15:33. doi: 10.1186/s12870-014-0355-7 (PMC4331152; doi:10.1186/s12870-014-0355-7)
Supplement: Additional file 1: — Normalised digital read counts for each miRNA in leaf and storage root of three Manihot genotypes. [file 12870_2014_355_MOESM1_ESM.xlsx]

## Sheet: 1
Additional file 1 Normalized digital read counts for each miRNA in leaf and storage root of three manihot genotypes.
	Mature sequence	W14 leaf	W14 root	Arg7 leaf	Arg7 root	KU50 leaf	KU50 root
miR156a	TGACAGAAGAGAGTGAGCAC	51611	11877	110619	19579	32434	14015
miR156b	TGACAGAAGAGAGTGAGCAC	61187	14276	117723	24227	33983	15753
miR156c	TGACAGAAGAGAGTGAGCAC	61246	14283	117765	24255	33922	15762
miR156d	TGACAGAAGAGAGTGAGCAC	49132	10965	97769	19495	0	0
miR156e	TGACAGAAGAGAGTGAGCAC	51611	11877	110619	19579	32434	14015
miR156f	TGACAGAAGAGAGTGAGCAC	51796	11940	110728	19588	0	0
miR156g	TGACAGAAGAGAGTGAGCAC	49046	10933	97472	19551	30434	14371
miR156h	TTGACAGAAGAGAGAGAGCAC	2396	84	12495	111	1149	236
miR156i	TTGACAGAAGATAGAGAGCAC	953528	128610	459067	245355	239298	617149
miR156j	TTGACAGAAGATAGAGAGCAC	953547	128610	459067	245354	239298	617149
miR156k	TTGACAGAAGATAGAGAGCAC	953547	128610	459067	245354	239298	617149
miR159a	TTTGGATTGAAGGGAGCTCTA	2444	28475	138915	20525	3031	851
miR159b	TTTGGATTGAAGGGAGCTCTA	2444	28475	138896	20512	3031	851
miR160a	GCGTATGAGGAGCCATGCATA	488	957	1222	611	812	1012
miR160b	GCGTATGAGGAGCCATGCATA	487	957	1223	613	812	1012
miR160c	TGCCTGGCTCCCTGAATGCCA	35	14	142	34	0	0
miR160d	TGCCTGGCTCCCTGAATGCCA	35	14	142	34	0	0
miR160e	TGCCTGGCTCCCTGTATGCCA	108	300	135	179	355	253
miR160f	TGCCTGGCTCCCTGTATGCCA	110	316	145	212	358	269
miR160g	TGCCTGGCTCCCTGTATGCCA	110	311	140	186	0	0
miR162a	TCGATAAACCTCTGCATCCAG	798	1120	4007	582	812	657
miR162b	TCGATAAACCTCTGCATCCAG	798	1120	4007	582	812	657
miR164a	TGGAGAAGCAGGGCACATGCT	0	4	2	6	0	4
miR164b	TGGAGAAGCAGGGCACGTGCA	9647	27471	8379	12843	8300	17152
miR164c	TGGAGAAGCAGGGCACGTGCA	9642	27462	8377	12840	8298	17152
miR164d	TGGAGAAGCAGGGCACGTGCA	9674	27474	8392	12847	8313	17176
miR166a	TCGGACCAGGCTTCATTCCCC	373590	184242	1629572	103996	691646	87917
miR166b	TCGGACCAGGCTTCATTCCCC	373590	184242	1629572	103996	691646	87917
miR166c	TCGGACCAGGCTTCATTCCCC	383073	201834	1699814	117188	699120	93647
miR166d	TCGGACCAGGCTTCATTCCCC	375432	207263	1633489	116018	692659	94741
miR166e	TCGGACCAGGCTTCATTCCCC	373584	184237	1629523	103995	691619	87917
miR166f	TCGGACCAGGCTTCATTCCCC	373994	184409	1630810	103986	692144	87978
miR166g	TCGGACCAGGCTTCATTCCCC	383073	201834	1699814	117188	699120	93647
miR166h	TCGGACCAGGCTTCATTCCCC	375432	207263	1633489	116018	692659	94741
miR167a	TGAAGCTGCCAGCATGATCTA	9321	509	6181	2774	4752	4069
miR167b	TGAAGCTGCCAGCATGATCTA	9515	550	6759	2772	0	0
miR167c	TGAAGCTGCCAGCATGATCTA	9321	509	6181	2774	4752	4069
miR167d	TGAAGCTGCCAGCATGATCTGA	226948	2509	141833	7969	103707	10411
miR167e	TGAAGCTGCCAGCATGATCTGA	226939	2509	141836	7969	103711	10411
miR167f	TGAAGCTGCCAGCATGATCTGA	228976	2516	143188	7973	104398	10458
miR168	TCGCTTGGTGCAGGTCGGGAA	18591	75119	61971	27359	20326	36405
miR169a	CAGCCAAGGATGACTTGCCGG	59	307	124	195	90	1039
miR169b	CAGCCAAGGATGACTTGCCGG	60	319	124	194	91	1043
miR169c	CAGCCAAGGATGACTTGCCGG	58	285	103	147	86	928
miR169d	CAGCCAAGGATGACTTGCCGG	58	285	104	147	0	0
miR169e	GCAAGCATCCTTGGCTCTAC	6	19	192	715	141	2224
miR171a	TGATTGAGCCGTGCCAATATC	480	118	1848	30	311	25
miR171b	TGATTGAGCCGTGCCAATATC	492	112	2141	31	333	25
miR171c	TGATTGAGCCGTGCCAATATC	482	111	1854	30	311	25
miR171d	TGATTGAGCCGTGCCAATATC	492	112	2141	31	333	25
miR171e	TGATTGAGCCGTGCCAATATC	481	111	1850	30	311	25
miR171f	TGATTGAGCCGTGCCAATATC	481	111	1850	30	311	25
miR171g	TGATTGAGCCGTGCCAATATC	480	118	1848	30	311	25
miR171h	TGATTGAGCCGTGCCAATATC	7	74	58	7	8	21
miR171i	TGATTGAGCCGTGCCAATATC	7	74	58	7	8	21
miR172a	GGAGCATCATCAAGATTCACA	0	75	0	65	0	25
miR172b	GGAGCATCATCAAGATTCACA	0	76	0	69	0	25
miR319a	ATTGGACTGAAGGGAGCTCC	0	44	57	102	5	24
miR319b	TTGGACTGAAGGGAGCTCCCT	2	420	256	1662	12	134
miR319c	TTGGACTGAAGGGAGCTCCCT	6	472	285	1947	31	367
miR319d	TTGGACTGAAGGGAGCTCCCT	6	472	285	1947	31	367
miR319e	TTGGACTGAAGGGAGCTCCCT	3	459	269	1844	12	147
miR319f	TTGGACTGAAGGGAGCTCCCT	2	457	243	1849	11	145
miR390a	AAGCTCAGGAGGGATAGCGCC	778	347	504	154	0	0
miR390b	AAGCTCAGGAGGGATAGCGCC	862	334	592	147	304	577
miR390c	AAGCTCAGGAGGGATAGCGCC	862	334	592	147	304	577
miR391	TGTCGCGTGAGGGATGGCGCTG	63	25	510	20	166	58
miR393a	TTCCAAAGGGATCGCATTGATC	66	72	371	36	277	9
miR393b	TTCCAAAGGGATCGCATTGATC	65	73	370	36	277	9
miR394a	TTGGCATTCTGTCCACCTCC	13	1268	74	3664	55	604
miR394b	TTGGCATTCTGTCCACCTCC	14	1337	77	3699	55	608
miR394c	TTGGCATTCTGTCCACCTCC	13	1268	74	3664	55	604
miR395a	CTGAAGTGTTTGGGGGAACTC	197	157	7444	282	2047	126
miR395b	CTGAAGTGTTTGGGGGAACTC	198	155	7411	282	2046	126
miR395c	CTGAAGTGTTTGGGGGAACTC	197	155	7410	282	2052	126
miR395d	CTGAAGTGTTTGGGGGAACTC	199	158	7602	289	2053	127
miR396a	TTCCACAGCTTTCTTGAACTT	10768	1319	4682	657	8043	2246
miR396b	TTCCACAGCTTTCTTGAACTT	10791	1357	4846	684	8053	2253
miR396c	TTCCACAGCTTTCTTGAACTT	10791	1360	4844	680	0	0
miR396d	TTCCACAGCTTTCTTGAACTT	10768	1319	4682	657	8043	2246
miR397	TCATTGAGTGCAGCGTTGATG	1837	84	7855	442	954	179
miR398	TGTGTTCTCAGGTCGCCCCTG	252	4	878	7	387	20
miR399a	TCTGCCAAAGGAGATTTGCTC	0	0	94	7	2	0
miR399b	TGCCAAAGGAGAGCTGCCCTG	2	1	7	0	5	2
miR399c	TGCCAAAGGAGAGTTGCCCTG	5	10	51	10	24	18
miR399d	TGCCAAAGGAGATTTGCCCGG	8	18	1729	394	40	44
miR399e	TGCCAAAGGAGATTTGCCCGG	8	18	1739	397	0	0
miR399f	TGCCAAAGGAGATTTGCCCGG	8	18	1739	397	0	0
miR399g	TGCCAAAGGAGATTTGCCCGG	8	18	1736	397	0	0
miR399h	TGCCAAAGGAGATTTGCCCGG	8	18	1739	397	0	0
miR403a	TTAGATTCACGCACAAACTCG	1841	268	2563	170	2305	531
miR403b	TTAGATTCACGCACAAACTCG	1832	263	2499	164	2287	517
miR408a	ACTGGGAACAGGCAGAGCATG	32730	2625	22787	2809	16620	1258
miR408b	ACTGGGAACAGGCAGAGCATG	30081	2513	20845	2515	14118	1080
miR477a	GAAGCTCTTGCAGGGGGAGTGA	53	254	41	336	28	1557
miR477b	AGAAGACCTTAGGGAGAGTGG	53	12	37	220	0	0
miR477c	GGAAGACCTTAGGGAGAGTGG	30	2	250	149	31	952
miR477d	GAAGCTCTTGCAGGGGGGCTG	3	7	39	104	5	365
miR477e	GGAGGTCATCGGGGAGAGTGG	56	92	5	44	20	864
miR530	TGCATTTGCACCTGCACCTTA	413	74	647	63	634	165
miR535a	TGACAACGAGAGAGAGCACGG	466	277	5381	2436	0	0
miR535b	TGACAACGAGAGAGAGCACGT	1105	3458	5279	7301	2286	3122
miR535c	TTGACGACGAGAGAGAGCACG	37974	33496	193512	48407	0	0
miR827	TTAGATGACCATCAACAAACA	1586	95	5746	242	1149	3
miR2111a	TAATCTGCATCCTGAGGTTTA	19	16	263	88	11	54
miR2111b	TAATCTGCATCCTGAGGTTTA	19	16	263	88	11	54
miR2950	TGGTGTGCAAGTGATGGAATA	7	774	171	203	71	193
new-1	TAGAATAAAGAGTGTTGGACA	0	0	122	5	7	1
new-3	TGGACGCCATTTTGACAGATG	1	57	1	6	0	3
new-4	ACTTCTGTCTCAGATGGCTCAC	0	0	666	5	32	1
new-5a	TAAGTAGAAACATATCAAATA	490	3	806	6	269	7
new-5b	TAAGTAGAAACATATCAAATA	2795	64	17105	122	4030	75
new-6a	TATATAAATTATAGTTGGTGA	57	145	677	665	812	2846
new-6b	TATATAAATTATAGTTGGTGA	57	145	677	665	812	2846
new-7	TGAAGATGAAGAGCTACGTATG	0	0	217	10	14	3
new-8	AAATGGGACTCATCATATGGTGGG	3	115	16	23	2	6
new-9	TGAACTCTCCCCCTCAACGGCT	22	13	116	71	38	38
new-10	CAAATTATAATGGCATTTTGA	1677	742	15253	546	2824	907
new-11	TGGGTAAGTGGGGAAGATAAC	9552	20869	3313	6358	4036	5118
new-12	TTATTTGATCAAGGGAAATTC	0	0	733	0	143	1
new-13	TGTTTGGTACACTGTAATGCA	0	0	263	9	67	17
new-14	TGCGATGAAGGCAAGCTGGGTG	0	0	1	1	8	47
new-15	TTGGGACAATGATGTAGGCAT	0	0	172	162	31	44
new-16	TGGCCTAGAGTAGTGACCTCC	0	0	124	63	28	21
new-17	TTGGAAGAGCTTACTTTAAAT	1	0	2064	143	201	67
new-18	GATGGGTGGGTGGGTGAGATG	0	3	3628	107	2	0
new-19	TTGCAAGGATGCATGGTACTA	0	1	778	27	0	0
new-20a	AGATGGGTGGCTCGGGAAGAAG	29745	44735	177655	22370	16102	12383
new-20b	AGATGGGTGGCTCGGGAAGAAG	29745	44735	177655	22370	16102	12383
new-20c	AGATGGGTGGCTCGGGAAGAAG	29745	44734	177657	22370	16104	12383
new-20d	AGATGGGTGGCTCGGGAAGAAG	29745	44735	177655	22370	16102	12383
new-21	TTATTTGATCAAGGGAAATTC	0	1	346	4	11	1
new-22	TTGGTACACTGTAATGCAAGCAAA	37	8	73	9	44	1
new-23	TTTTAATGATAGTATAGGGGT	3	1	31	1	7	3
new-24	TTTGGGGTAAATTTGGACCAAA	360	178	239	96	205	116
new-25	GTTCCCATGCCACCCATTTCTA	4	579	3	374	0	382
new-26a	TAGAGGTTTTCTGGAAGTCGGTCA	330	359	3624	221	597	122
new-26b	TAGAGGTTTTCTGGAAGTCGGTCA	330	359	3624	221	597	122
new-27	TCCAGGCAAGGAAAGCTTTTC	0	0	154	12	14	11
new-28	TTGGAAGAGCTTACTTTAAAT	0	0	737	106	47	46
new-29	TCTGAATCCCTGACGAAGCCT	0	3	8946	333	107	76
new-30	TTTATATCATGCATAATTAAG	14638	48846	5980	64483	4699	95142
new-31	TTTGCAGTTCGAAAGTGGAAGC	4773	6331	4912	3514	4156	4480
new-32	TATGGGGGGATTGGGCAAAAT	6139	5509	18100	12415	14675	7620
new-33	AGGCAGTCACCTTGGCTAAT	2	0	28	11	4	147
new-34	TTTTACCTACTCCACCCATTCC	250	88	3	1	0	2
