# Supplementary material for: Potential functions of microRNAs in starch metabolism and development revealed by miRNA transcriptome profiling of cassava cultivars and their wild progenitor
Source: BMC Plant Biol. 2015 Feb 4;15:33. doi: 10.1186/s12870-014-0355-7 (PMC4331152; doi:10.1186/s12870-014-0355-7)
Supplement: Additional file 2: — Primer sets used to amplify microRNAs using qRT-PCR. [file 12870_2014_355_MOESM2_ESM.xlsx]

## Sheet: 2
Additional file 2 The primer sets of microRNAs for quantitative real-time PCR.
Name	RT primer 5'-3'	Reverse primer 5'-3'	Forward primer 5'-3'	Confirmation
U6	tcgattgtgcgtgtcatcc	acagagaagattagcatggccc	tcgattgtgcgtgtcatcc
miR156abcd	tccgttggttgtcccatagatgtgctca	ggcatgacagaagagagtgagc	tccgttggttgtcccatagact	N
miR156e	gtcgtaccgagccttatcgtaatgtgctctct	ccgcttgacagaagagagagag	gtcgtaccgagccttatcgtaa	Y
miR159	cgtcagaaggaatgatgcacagtagagct	acctgcgtttggattgaagg	cgtcagaaggaatgatgcacag	Y
miR160a	ctgctcgacctcggaaactatgaaatggcata	agcatgaactggctccctgtat	ctgctcgacctcggaaactatg	Y
miR160b	cggcgattcaacgatctatcacttgtggcata	gctttcactggctccctgtatg	cggcgattcaacgatctatcac	Y
miR160c	aagaggacttcgcccgataacttggcattcag	agcttgaattttgcctggctc	aagaggacttcgcccgataact	Y
miR162	cgcatgaatacgccaaacaactggatgc	ccagcggttcgataaacctct	cgcatgaatacgccaaacaa	N
miR164abc	taagcacgagacttacggaggatgcacgt	ttggagttggagaagcaggg	taagcacgagacttacggagga	Y
miR164d	ccggtgtaggttcgtgattgacagcatgtg	acgtatggagaagcagggca	ccggtgtaggttcgtgattgac	N
miR166abcde	gactcagctcgtttgtgatgggggaatgaa	aggtatcggaccaggcttcat	ctgactcagctcgtttgtgatg	N
miR167ab	gctgactcgcccataacgataatagatcatgc	tgaacgtgtgaagctgcca	gctgactcgcccataacgataa	Y
miR167c	gtcctcacaacgattccacaagccagatcat	gttgattctgaagctgccagc	gtcctcacaacgattccacaag	Y
miR168	gagcctgtatcggaaattgctttcccgacct	acacgactttcgcttggtgc	ggagcctgtatcggaaattgct	N
miR169abc	taagcacgagacttacggaggatcggcaa	ttggagtcagccaaggatga	taagcacgagacttacggagga	N
miR169d	gcaaccttgcgactataaccaccggcaagt	gtttcctccagccaaggatga	ggcaaccttgcgactataacca	Y
miR171ab	ctcaccgtgtgcaattagaaggcgtgata	gctattgagccgtgccaatat	ctcaccgtgtgcaattagaagg	N
miR171cdefg	gtcctcacaacgattccacaaggatattggc	gttgattctgattgagccgtg	gtcctcacaacgattccacaag	N
miR171h	tggaaacacctgcgagattcacgatattggc	cgtttgctgagccgcgccaatat	tggaaacacctgcgagattcac	N
miR171i	aaccagtccacgatagtcccttgatattgacg	agtaggaatgattgagccgc	aaccagtccacgatagtccctt	N
miR172abc	gtgcgagatcgttgtactgatgcagcatca	cgtcttccagaatcttgatgatgc	ctggtgcgagatcgttgtactg	Y
miR172d	tccatcccgatcttctagcactgcagcat	cggagttggaatcttgatgatg	catccatcccgatcttctagca	Y
miR319abc	ggcgattcaacgatctatcacagggagct	gctttcattggactgaagggag	cggcgattcaacgatctatcac	N
miR319d	gccgtcgaggaatcctatcaaaggagct	cgctctttggactgaaggga	agccgtcgaggaatcctatca	Y
miR390abc	tacgaacggcgtcatgtaaggcgctatc	actccaagctcaggagggatag	gagtacgaacggcgtcatgtaa	Y
miR393a	gccaagttaggtccattcgtggatcaatg	gcacagtgctccaaagggat	atgccaagttaggtccattcgt	N
miR394abc	ttgtaagcacgctacatcctgatggtggagg	cgtttgcttggcattctgtc	ttgtaagcacgctacatcctga	Y
miR395abcde	aagccctagtattcctcgacgagttcccc	agctccgtactgaagtgtttgg	gcaagccctagtattcctcgac	Y
miR396ab	ctgccgctggaacaatttcagttcaagaaagc	cctcccgttttccacagctt	ctaactgccgctggaacaattt	N
miR396c	ctagatcgcacggacaactttcaagttcaag	gcaccgttccacagctttct	ctagatcgcacggacaactttc	Y
miR397	gaacttcgcaactaccgtttgcatcaacgct	gtaggagtcattgagtgcagcg	tgaacttcgcaactaccgtttg	Y
miR398	atcccactcatagcgatttgctaaggggtgac	ggtagccttgtgttctcaggtca	atcccactcatagcgatttgct	Y
miR398b	tgattcgtgctcgtatatccaggggcga	catcctttgtgttctcaggtcg	gcgtgattcgtgctcgtatatc	Y
miR399a	tccagaaaccgatcagagtgtcagggcaact	tgactctgctgccaaaggag	tagagcattcgtctcgacacag	N
miR399b	tcgtcgagataagctgtgtgcggggcaaat	gttcgctgccaaaggagatt	gctcgtcgagataagctgtgtg	Y
miR399cd	gctaaattcataaccggccaaccgggca	actcactgccaaaggagatttgc	cgctaaattcataaccggccaa	Y
miR399e	cacgacatagcggttacaacagggcagct	tgacacatgccaaaggagagc	gaccacgacatagcggttacaa	Y
miR399f	aatgatgcagtctacgctgtcctgggcaaat	atcccactgccaaaggagatt	caatgatgcagtctacgctgtc	Y
miR399g	gtaagcacgctacatcctgacggggcaaat	cgtttgctgccaaagaagat	ttgtaagcacgctacatcctga	Y
miR399h	tgactgcattcaagctcccgtgagcaaat	cgataggtgccaaaggagattt	aagtgactgcattcaagctccc	Y
miR399i	taccctatcggttcgagacaccagggcaat	ggaatcctgtgccaaaggaga	caaccgttcacgatccaaagac	N
miR403ab	tgatgcccgttagtttgcccgagtttgt	gagagctgttagattcacgcacaa	gattgatgcccgttagtttgcc	Y
miR408	tcacaacgattccacaaggccagggaaga	gttgattcctgcactgcctctt	gtcctcacaacgattccacaag	Y
miR477	gcaaccttgcgactataaccaccactctcc	gtttcctcggaagaccttag	ggcaaccttgcgactataacc	N
miR530	tccatcccgatcttctagcataaggtgc	cggagtttgcatttgcacct	catccatcccgatcttctagca	N
miR535	cgcgtttaaccgagatttaccgcgtgct	gtgacatgacaacgagagagagc	ccgacccgcgacttactaatag	Y
new_1	gcgacggagctacatatttgatgtccaacac	gcggcagtagaataaagagtgttg	aaccctgctcgcagtatttgag	N
new_2	gatcgcacggacaactttcaaagcttctaac	gcaccgtactcatctgttagaagc	ctagatcgcacggacaactttc	Y
new_6ab	tcctcaggtcgaacctattgtcaccaacta	ccgacgctatataaattatagttgg	gctcctcaggtcgaacctatt	Y
new_7b	ctcgacaaacgtctaaatgctcaaacatagc	ccagtggagctgaagatgaaga	gctcgacaaacgtctaaatgct	N
new_10	cttagcgttgcgatcttctctcaaatgcc	ggccgccaaattataatggc	tgcttagcgttgcgatcttctc	Y
new_12	cgcatgaatacgccaaacaacttacagtcg	ccagcggttcatatttgatcc	ctcgcatgaatacgccaaac	N
new_18	cacattagcgcgtattcagaccatctcacc	ccactttgagatgggtgggt	ccacattagcgcgtattcagac	N
new_19	gatgcccgttagtttgcctagtaccatgca	gagagctgttgcaaggatgca	gattgatgcccgttagtttgcc	Y
new_20	cggctaactaaccacgattctcttcttcccga	ctttgtttccagatgggtgg	ccggctaactaaccacgattct	Y
new_24	ctgccgctggaacaattttttggtccaa	cctcccgtttttggggtaaa	ctaactgccgctggaacaattt	N
new_28	agcattcgtctcgacacagatttaaagtagc	tgactctgcttggaagagcttac	tagagcattcgtctcgacacag	N
new_29	cctcacaacgattccacaagaggcttcgt	gttgattcttcccaagacctcc	gtcctcacaacgattccacaag	N
new_31abcd	cgccaggataaattgacgcagcttccactt	ccggtactttgcagttcgaaag	atcgccaggataaattgacgc	Y
