# Supplementary material for: Potential functions of microRNAs in starch metabolism and development revealed by miRNA transcriptome profiling of cassava cultivars and their wild progenitor
Source: BMC Plant Biol. 2015 Feb 4;15:33. doi: 10.1186/s12870-014-0355-7 (PMC4331152; doi:10.1186/s12870-014-0355-7)
Supplement: Additional file 3: — Functional annotation of 360 predicted targeted genes. [file 12870_2014_355_MOESM3_ESM.xlsx]

## Sheet: 3
Additional file 3 The functional annotation of 360 predicted targeted genes.
miR_name	miR_seq (5'-3')	miR_seq (3'-5')	Score	Start	End	Alignment	Target_seq (5'-3')	Target		Annotation
miR156a	TGACAGAAGAGAGTGAGCAC	CACGAGTGAGAGAAGACAGT	1	419	438	:::::: :::::::::::::$	GTGCTCTCTCTCTTCTGTCA	cassava4.1_029311m|PACid:17979940	SPL9	squamosa promoter binding protein-like 9
miR156a	TGACAGAAGAGAGTGAGCAC	CACGAGTGAGAGAAGACAGT	1	1272	1291	:::::: :::::::::::::$	GTGCTCTCTCTCTTCTGTCA	cassava4.1_005991m|PACid:17983283		Squamosa promoter-binding protein-like (SBP domain) transcription factor family protein
miR156a	TGACAGAAGAGAGTGAGCAC	CACGAGTGAGAGAAGACAGT	1	1554	1573	:::::: :::::::::::::$	GTGCTCTCTCTCTTCTGTCA	cassava4.1_006419m|PACid:17961556	SPL2	squamosa promoter binding protein-like 2
miR156a	TGACAGAAGAGAGTGAGCAC	CACGAGTGAGAGAAGACAGT	1	1481	1500	:::::: :::::::::::::$	GTGCTCTCTCTCTTCTGTCA	cassava4.1_005580m|PACid:17969197		Squamosa promoter-binding protein-like (SBP domain) transcription factor family protein
miR156a	TGACAGAAGAGAGTGAGCAC	CACGAGTGAGAGAAGACAGT	1	1151	1170	:::::: :::::::::::::$	GTGCTCTCTCTCTTCTGTCA	cassava4.1_006701m|PACid:17977888	SPL2	squamosa promoter binding protein-like 2
miR156a	TGACAGAAGAGAGTGAGCAC	CACGAGTGAGAGAAGACAGT	1	1119	1138	:::::: :::::::::::::$	GTGCTCTCTCTCTTCTGTCA	cassava4.1_009657m|PACid:17961594	SPL13B	Squamosa promoter-binding protein-like (SBP domain) transcription factor family protein
miR156a	TGACAGAAGAGAGTGAGCAC	CACGAGTGAGAGAAGACAGT	1	818	837	:::::: :::::::::::::$	GTGCTCTCTCTCTTCTGTCA	cassava4.1_008947m|PACid:17988659	SPL10	squamosa promoter binding protein-like 10
miR156a	TGACAGAAGAGAGTGAGCAC	CACGAGTGAGAGAAGACAGT	1	881	900	:::::: :::::::::::::$	GTGCTCTCTCTCTTCTGTCA	cassava4.1_009507m|PACid:17977892	SPL13B	Squamosa promoter-binding protein-like (SBP domain) transcription factor family protein
miR156a	TGACAGAAGAGAGTGAGCAC	CACGAGTGAGAGAAGACAGT	1	1049	1068	:::::: :::::::::::::$	GTGCTCTCTCTCTTCTGTCA	cassava4.1_006155m|PACid:17975379		Squamosa promoter-binding protein-like (SBP domain) transcription factor family protein
miR156a	TGACAGAAGAGAGTGAGCAC	CACGAGTGAGAGAAGACAGT	3.5	267	286	::: :.::.::::::::::$	CTGCACGCTTTCTTCTGTCA	cassava4.1_021248m|PACid:17979662	TBL4	TRICHOME BIREFRINGENCE-LIKE 4
miR156a	TGACAGAAGAGAGTGAGCAC	CACGAGTGAGAGAAGACAGT	4	217	236	:::::..::.::::.:::: $	GTGCTTGCTTTCTTTTGTCC	cassava4.1_030139m|PACid:17983934		transcription factor-related
miR156a	TGACAGAAGAGAGTGAGCAC	CACGAGTGAGAGAAGACAGT	4	214	233	:: ::: .::::::.:::::$	GTCCTCTTTCTCTTTTGTCA	cassava4.1_019305m|PACid:17967956		60S acidic ribosomal protein family
miR156a	TGACAGAAGAGAGTGAGCAC	CACGAGTGAGAGAAGACAGT	4	51	70	:::. ::::::::::::.$	TGGCTTCCTCTCTTCTGTCG	cassava4.1_013031m|PACid:17981080		Single hybrid motif superfamily protein
miR156a	TGACAGAAGAGAGTGAGCAC	CACGAGTGAGAGAAGACAGT	4	51	70	:::. ::::::::::::.$	TGGCTTCCTCTCTTCTGTCG	cassava4.1_013006m|PACid:17981079		Single hybrid motif superfamily protein
miR156a	TGACAGAAGAGAGTGAGCAC	CACGAGTGAGAGAAGACAGT	4	577	596	::::: :: ::::::::::$	ATGCTCTCTATCTTCTGTCA	cassava4.1_018710m|PACid:17970037	SPL3	squamosa promoter binding protein-like 3
miR156a	TGACAGAAGAGAGTGAGCAC	CACGAGTGAGAGAAGACAGT	4	173	192	::: :: ::::.::::::: $	GTGATCTCTCTTTTCTGTCC	cassava4.1_007289m|PACid:17985790		Protein kinase superfamily protein
miR156a	TGACAGAAGAGAGTGAGCAC	CACGAGTGAGAGAAGACAGT	4	1910	1930	: :::: :::::::::::.:$	TTACTCAGCTCTCTTCTGTTA	cassava4.1_032873m|PACid:17974811		Leucine-rich repeat protein kinase family protein
miR156a	TGACAGAAGAGAGTGAGCAC	CACGAGTGAGAGAAGACAGT	4	1166	1184	::: ::.::::::::::.:$	GTGACATTCTCTTCTGTTA	cassava4.1_015278m|PACid:17992158	ULT1	Developmental regulator, ULTRAPETALA
miR156a	TGACAGAAGAGAGTGAGCAC	CACGAGTGAGAGAAGACAGT	4	470	490	:::::::: ::: ::::::::$	GTGCTCACTTCTATTCTGTCA	cassava4.1_008766m|PACid:17988321	ARL1	ARG1-like 1
miR156a	TGACAGAAGAGAGTGAGCAC	CACGAGTGAGAGAAGACAGT	4	470	490	:::::::: ::: ::::::::$	GTGCTCACTTCTATTCTGTCA	cassava4.1_008789m|PACid:17967694	ARL1	ARG1-like 1
miR156a	TGACAGAAGAGAGTGAGCAC	CACGAGTGAGAGAAGACAGT	4	205	223	:: :::::: :.::::::::$	GTCCTCACTTTTTCTGTCA	cassava4.1_011618m|PACid:17971832		Translation initiation factor IF2/IF5
miR156a	TGACAGAAGAGAGTGAGCAC	CACGAGTGAGAGAAGACAGT	4	90	108	:: :::::: :.::::::::$	GTCCTCACTTTTTCTGTCA	cassava4.1_007596m|PACid:17971831		Translation initiation factor IF2/IF5
miR156a	TGACAGAAGAGAGTGAGCAC	CACGAGTGAGAGAAGACAGT	4	436	456	:::. ::.: :::::::::::$	GTGTACATTGCTCTTCTGTCA	cassava4.1_009256m|PACid:17961743		cobalt ion transmembrane transporters
miR156a	TGACAGAAGAGAGTGAGCAC	CACGAGTGAGAGAAGACAGT	4	313	333	:::. ::.: :::::::::::$	GTGTACATTGCTCTTCTGTCA	cassava4.1_021024m|PACid:17988643		cobalt ion transmembrane transporters
miR156a	TGACAGAAGAGAGTGAGCAC	CACGAGTGAGAGAAGACAGT	4	286	304	::.:.:: :::::::::::$	TTGTTTACCTCTTCTGTCA	cassava4.1_033951m|PACid:17990310
miR156b	TGACAGAAGAGAGTGAGCAC	CACGAGTGAGAGAAGACAGT	1	419	438	:::::: :::::::::::::$	GTGCTCTCTCTCTTCTGTCA	cassava4.1_029311m|PACid:17979940	SPL9	squamosa promoter binding protein-like 9
miR156b	TGACAGAAGAGAGTGAGCAC	CACGAGTGAGAGAAGACAGT	1	1272	1291	:::::: :::::::::::::$	GTGCTCTCTCTCTTCTGTCA	cassava4.1_005991m|PACid:17983283		Squamosa promoter-binding protein-like (SBP domain) transcription factor family protein
miR156b	TGACAGAAGAGAGTGAGCAC	CACGAGTGAGAGAAGACAGT	1	1554	1573	:::::: :::::::::::::$	GTGCTCTCTCTCTTCTGTCA	cassava4.1_006419m|PACid:17961556	SPL2	squamosa promoter binding protein-like 2
miR156b	TGACAGAAGAGAGTGAGCAC	CACGAGTGAGAGAAGACAGT	1	1481	1500	:::::: :::::::::::::$	GTGCTCTCTCTCTTCTGTCA	cassava4.1_005580m|PACid:17969197		Squamosa promoter-binding protein-like (SBP domain) transcription factor family protein
miR156b	TGACAGAAGAGAGTGAGCAC	CACGAGTGAGAGAAGACAGT	1	1151	1170	:::::: :::::::::::::$	GTGCTCTCTCTCTTCTGTCA	cassava4.1_006701m|PACid:17977888	SPL2	squamosa promoter binding protein-like 2
miR156b	TGACAGAAGAGAGTGAGCAC	CACGAGTGAGAGAAGACAGT	1	1119	1138	:::::: :::::::::::::$	GTGCTCTCTCTCTTCTGTCA	cassava4.1_009657m|PACid:17961594	SPL13B	Squamosa promoter-binding protein-like (SBP domain) transcription factor family protein
miR156b	TGACAGAAGAGAGTGAGCAC	CACGAGTGAGAGAAGACAGT	1	818	837	:::::: :::::::::::::$	GTGCTCTCTCTCTTCTGTCA	cassava4.1_008947m|PACid:17988659	SPL10	squamosa promoter binding protein-like 10
miR156b	TGACAGAAGAGAGTGAGCAC	CACGAGTGAGAGAAGACAGT	1	881	900	:::::: :::::::::::::$	GTGCTCTCTCTCTTCTGTCA	cassava4.1_009507m|PACid:17977892	SPL13B	Squamosa promoter-binding protein-like (SBP domain) transcription factor family protein
miR156b	TGACAGAAGAGAGTGAGCAC	CACGAGTGAGAGAAGACAGT	1	1049	1068	:::::: :::::::::::::$	GTGCTCTCTCTCTTCTGTCA	cassava4.1_006155m|PACid:17975379		Squamosa promoter-binding protein-like (SBP domain) transcription factor family protein
miR156b	TGACAGAAGAGAGTGAGCAC	CACGAGTGAGAGAAGACAGT	3.5	267	286	::: :.::.::::::::::$	CTGCACGCTTTCTTCTGTCA	cassava4.1_021248m|PACid:17979662	TBL4	TRICHOME BIREFRINGENCE-LIKE 4
miR156b	TGACAGAAGAGAGTGAGCAC	CACGAGTGAGAGAAGACAGT	4	217	236	:::::..::.::::.:::: $	GTGCTTGCTTTCTTTTGTCC	cassava4.1_030139m|PACid:17983934		transcription factor-related
miR156b	TGACAGAAGAGAGTGAGCAC	CACGAGTGAGAGAAGACAGT	4	214	233	:: ::: .::::::.:::::$	GTCCTCTTTCTCTTTTGTCA	cassava4.1_019305m|PACid:17967956		60S acidic ribosomal protein family
miR156b	TGACAGAAGAGAGTGAGCAC	CACGAGTGAGAGAAGACAGT	4	51	70	:::. ::::::::::::.$	TGGCTTCCTCTCTTCTGTCG	cassava4.1_013031m|PACid:17981080		Single hybrid motif superfamily protein
miR156b	TGACAGAAGAGAGTGAGCAC	CACGAGTGAGAGAAGACAGT	4	51	70	:::. ::::::::::::.$	TGGCTTCCTCTCTTCTGTCG	cassava4.1_013006m|PACid:17981079		Single hybrid motif superfamily protein
miR156b	TGACAGAAGAGAGTGAGCAC	CACGAGTGAGAGAAGACAGT	4	577	596	::::: :: ::::::::::$	ATGCTCTCTATCTTCTGTCA	cassava4.1_018710m|PACid:17970037	SPL3	squamosa promoter binding protein-like 3
miR156b	TGACAGAAGAGAGTGAGCAC	CACGAGTGAGAGAAGACAGT	4	173	192	::: :: ::::.::::::: $	GTGATCTCTCTTTTCTGTCC	cassava4.1_007289m|PACid:17985790		Protein kinase superfamily protein
miR156b	TGACAGAAGAGAGTGAGCAC	CACGAGTGAGAGAAGACAGT	4	1910	1930	: :::: :::::::::::.:$	TTACTCAGCTCTCTTCTGTTA	cassava4.1_032873m|PACid:17974811		Leucine-rich repeat protein kinase family protein
miR156b	TGACAGAAGAGAGTGAGCAC	CACGAGTGAGAGAAGACAGT	4	1166	1184	::: ::.::::::::::.:$	GTGACATTCTCTTCTGTTA	cassava4.1_015278m|PACid:17992158	ULT1	Developmental regulator, ULTRAPETALA
miR156b	TGACAGAAGAGAGTGAGCAC	CACGAGTGAGAGAAGACAGT	4	470	490	:::::::: ::: ::::::::$	GTGCTCACTTCTATTCTGTCA	cassava4.1_008766m|PACid:17988321	ARL1	ARG1-like 1
miR156b	TGACAGAAGAGAGTGAGCAC	CACGAGTGAGAGAAGACAGT	4	470	490	:::::::: ::: ::::::::$	GTGCTCACTTCTATTCTGTCA	cassava4.1_008789m|PACid:17967694	ARL1	ARG1-like 1
miR156b	TGACAGAAGAGAGTGAGCAC	CACGAGTGAGAGAAGACAGT	4	205	223	:: :::::: :.::::::::$	GTCCTCACTTTTTCTGTCA	cassava4.1_011618m|PACid:17971832		Translation initiation factor IF2/IF5
miR156b	TGACAGAAGAGAGTGAGCAC	CACGAGTGAGAGAAGACAGT	4	90	108	:: :::::: :.::::::::$	GTCCTCACTTTTTCTGTCA	cassava4.1_007596m|PACid:17971831		Translation initiation factor IF2/IF5
miR156b	TGACAGAAGAGAGTGAGCAC	CACGAGTGAGAGAAGACAGT	4	436	456	:::. ::.: :::::::::::$	GTGTACATTGCTCTTCTGTCA	cassava4.1_009256m|PACid:17961743		cobalt ion transmembrane transporters
miR156b	TGACAGAAGAGAGTGAGCAC	CACGAGTGAGAGAAGACAGT	4	313	333	:::. ::.: :::::::::::$	GTGTACATTGCTCTTCTGTCA	cassava4.1_021024m|PACid:17988643		cobalt ion transmembrane transporters
miR156b	TGACAGAAGAGAGTGAGCAC	CACGAGTGAGAGAAGACAGT	4	286	304	::.:.:: :::::::::::$	TTGTTTACCTCTTCTGTCA	cassava4.1_033951m|PACid:17990310
miR156c	TGACAGAAGAGAGTGAGCAC	CACGAGTGAGAGAAGACAGT	1	419	438	:::::: :::::::::::::$	GTGCTCTCTCTCTTCTGTCA	cassava4.1_029311m|PACid:17979940	SPL9	squamosa promoter binding protein-like 9
miR156c	TGACAGAAGAGAGTGAGCAC	CACGAGTGAGAGAAGACAGT	1	1272	1291	:::::: :::::::::::::$	GTGCTCTCTCTCTTCTGTCA	cassava4.1_005991m|PACid:17983283		Squamosa promoter-binding protein-like (SBP domain) transcription factor family protein
miR156c	TGACAGAAGAGAGTGAGCAC	CACGAGTGAGAGAAGACAGT	1	1554	1573	:::::: :::::::::::::$	GTGCTCTCTCTCTTCTGTCA	cassava4.1_006419m|PACid:17961556	SPL2	squamosa promoter binding protein-like 2
miR156c	TGACAGAAGAGAGTGAGCAC	CACGAGTGAGAGAAGACAGT	1	1481	1500	:::::: :::::::::::::$	GTGCTCTCTCTCTTCTGTCA	cassava4.1_005580m|PACid:17969197		Squamosa promoter-binding protein-like (SBP domain) transcription factor family protein
miR156c	TGACAGAAGAGAGTGAGCAC	CACGAGTGAGAGAAGACAGT	1	1151	1170	:::::: :::::::::::::$	GTGCTCTCTCTCTTCTGTCA	cassava4.1_006701m|PACid:17977888	SPL2	squamosa promoter binding protein-like 2
miR156c	TGACAGAAGAGAGTGAGCAC	CACGAGTGAGAGAAGACAGT	1	1119	1138	:::::: :::::::::::::$	GTGCTCTCTCTCTTCTGTCA	cassava4.1_009657m|PACid:17961594	SPL13B	Squamosa promoter-binding protein-like (SBP domain) transcription factor family protein
miR156c	TGACAGAAGAGAGTGAGCAC	CACGAGTGAGAGAAGACAGT	1	818	837	:::::: :::::::::::::$	GTGCTCTCTCTCTTCTGTCA	cassava4.1_008947m|PACid:17988659	SPL10	squamosa promoter binding protein-like 10
miR156c	TGACAGAAGAGAGTGAGCAC	CACGAGTGAGAGAAGACAGT	1	881	900	:::::: :::::::::::::$	GTGCTCTCTCTCTTCTGTCA	cassava4.1_009507m|PACid:17977892	SPL13B	Squamosa promoter-binding protein-like (SBP domain) transcription factor family protein
miR156c	TGACAGAAGAGAGTGAGCAC	CACGAGTGAGAGAAGACAGT	1	1049	1068	:::::: :::::::::::::$	GTGCTCTCTCTCTTCTGTCA	cassava4.1_006155m|PACid:17975379		Squamosa promoter-binding protein-like (SBP domain) transcription factor family protein
miR156c	TGACAGAAGAGAGTGAGCAC	CACGAGTGAGAGAAGACAGT	3.5	267	286	::: :.::.::::::::::$	CTGCACGCTTTCTTCTGTCA	cassava4.1_021248m|PACid:17979662	TBL4	TRICHOME BIREFRINGENCE-LIKE 4
miR156c	TGACAGAAGAGAGTGAGCAC	CACGAGTGAGAGAAGACAGT	4	217	236	:::::..::.::::.:::: $	GTGCTTGCTTTCTTTTGTCC	cassava4.1_030139m|PACid:17983934		transcription factor-related
miR156c	TGACAGAAGAGAGTGAGCAC	CACGAGTGAGAGAAGACAGT	4	214	233	:: ::: .::::::.:::::$	GTCCTCTTTCTCTTTTGTCA	cassava4.1_019305m|PACid:17967956		60S acidic ribosomal protein family
miR156c	TGACAGAAGAGAGTGAGCAC	CACGAGTGAGAGAAGACAGT	4	51	70	:::. ::::::::::::.$	TGGCTTCCTCTCTTCTGTCG	cassava4.1_013031m|PACid:17981080		Single hybrid motif superfamily protein
miR156c	TGACAGAAGAGAGTGAGCAC	CACGAGTGAGAGAAGACAGT	4	51	70	:::. ::::::::::::.$	TGGCTTCCTCTCTTCTGTCG	cassava4.1_013006m|PACid:17981079		Single hybrid motif superfamily protein
miR156c	TGACAGAAGAGAGTGAGCAC	CACGAGTGAGAGAAGACAGT	4	577	596	::::: :: ::::::::::$	ATGCTCTCTATCTTCTGTCA	cassava4.1_018710m|PACid:17970037	SPL3	squamosa promoter binding protein-like 3
miR156c	TGACAGAAGAGAGTGAGCAC	CACGAGTGAGAGAAGACAGT	4	173	192	::: :: ::::.::::::: $	GTGATCTCTCTTTTCTGTCC	cassava4.1_007289m|PACid:17985790		Protein kinase superfamily protein
miR156c	TGACAGAAGAGAGTGAGCAC	CACGAGTGAGAGAAGACAGT	4	1910	1930	: :::: :::::::::::.:$	TTACTCAGCTCTCTTCTGTTA	cassava4.1_032873m|PACid:17974811		Leucine-rich repeat protein kinase family protein
miR156c	TGACAGAAGAGAGTGAGCAC	CACGAGTGAGAGAAGACAGT	4	1166	1184	::: ::.::::::::::.:$	GTGACATTCTCTTCTGTTA	cassava4.1_015278m|PACid:17992158	ULT1	Developmental regulator, ULTRAPETALA
miR156c	TGACAGAAGAGAGTGAGCAC	CACGAGTGAGAGAAGACAGT	4	470	490	:::::::: ::: ::::::::$	GTGCTCACTTCTATTCTGTCA	cassava4.1_008766m|PACid:17988321	ARL1	ARG1-like 1
miR156c	TGACAGAAGAGAGTGAGCAC	CACGAGTGAGAGAAGACAGT	4	470	490	:::::::: ::: ::::::::$	GTGCTCACTTCTATTCTGTCA	cassava4.1_008789m|PACid:17967694	ARL1	ARG1-like 1
miR156c	TGACAGAAGAGAGTGAGCAC	CACGAGTGAGAGAAGACAGT	4	205	223	:: :::::: :.::::::::$	GTCCTCACTTTTTCTGTCA	cassava4.1_011618m|PACid:17971832		Translation initiation factor IF2/IF5
miR156c	TGACAGAAGAGAGTGAGCAC	CACGAGTGAGAGAAGACAGT	4	90	108	:: :::::: :.::::::::$	GTCCTCACTTTTTCTGTCA	cassava4.1_007596m|PACid:17971831		Translation initiation factor IF2/IF5
miR156c	TGACAGAAGAGAGTGAGCAC	CACGAGTGAGAGAAGACAGT	4	436	456	:::. ::.: :::::::::::$	GTGTACATTGCTCTTCTGTCA	cassava4.1_009256m|PACid:17961743		cobalt ion transmembrane transporters
miR156c	TGACAGAAGAGAGTGAGCAC	CACGAGTGAGAGAAGACAGT	4	313	333	:::. ::.: :::::::::::$	GTGTACATTGCTCTTCTGTCA	cassava4.1_021024m|PACid:17988643		cobalt ion transmembrane transporters
miR156c	TGACAGAAGAGAGTGAGCAC	CACGAGTGAGAGAAGACAGT	4	286	304	::.:.:: :::::::::::$	TTGTTTACCTCTTCTGTCA	cassava4.1_033951m|PACid:17990310
miR156d	TGACAGAAGAGAGTGAGCAC	CACGAGTGAGAGAAGACAGT	1	419	438	:::::: :::::::::::::$	GTGCTCTCTCTCTTCTGTCA	cassava4.1_029311m|PACid:17979940	SPL9	squamosa promoter binding protein-like 9
miR156d	TGACAGAAGAGAGTGAGCAC	CACGAGTGAGAGAAGACAGT	1	1272	1291	:::::: :::::::::::::$	GTGCTCTCTCTCTTCTGTCA	cassava4.1_005991m|PACid:17983283		Squamosa promoter-binding protein-like (SBP domain) transcription factor family protein
miR156d	TGACAGAAGAGAGTGAGCAC	CACGAGTGAGAGAAGACAGT	1	1554	1573	:::::: :::::::::::::$	GTGCTCTCTCTCTTCTGTCA	cassava4.1_006419m|PACid:17961556	SPL2	squamosa promoter binding protein-like 2
miR156d	TGACAGAAGAGAGTGAGCAC	CACGAGTGAGAGAAGACAGT	1	1481	1500	:::::: :::::::::::::$	GTGCTCTCTCTCTTCTGTCA	cassava4.1_005580m|PACid:17969197		Squamosa promoter-binding protein-like (SBP domain) transcription factor family protein
miR156d	TGACAGAAGAGAGTGAGCAC	CACGAGTGAGAGAAGACAGT	1	1151	1170	:::::: :::::::::::::$	GTGCTCTCTCTCTTCTGTCA	cassava4.1_006701m|PACid:17977888	SPL2	squamosa promoter binding protein-like 2
miR156d	TGACAGAAGAGAGTGAGCAC	CACGAGTGAGAGAAGACAGT	1	1119	1138	:::::: :::::::::::::$	GTGCTCTCTCTCTTCTGTCA	cassava4.1_009657m|PACid:17961594	SPL13B	Squamosa promoter-binding protein-like (SBP domain) transcription factor family protein
miR156d	TGACAGAAGAGAGTGAGCAC	CACGAGTGAGAGAAGACAGT	1	818	837	:::::: :::::::::::::$	GTGCTCTCTCTCTTCTGTCA	cassava4.1_008947m|PACid:17988659	SPL10	squamosa promoter binding protein-like 10
miR156d	TGACAGAAGAGAGTGAGCAC	CACGAGTGAGAGAAGACAGT	1	881	900	:::::: :::::::::::::$	GTGCTCTCTCTCTTCTGTCA	cassava4.1_009507m|PACid:17977892	SPL13B	Squamosa promoter-binding protein-like (SBP domain) transcription factor family protein
miR156d	TGACAGAAGAGAGTGAGCAC	CACGAGTGAGAGAAGACAGT	1	1049	1068	:::::: :::::::::::::$	GTGCTCTCTCTCTTCTGTCA	cassava4.1_006155m|PACid:17975379		Squamosa promoter-binding protein-like (SBP domain) transcription factor family protein
miR156d	TGACAGAAGAGAGTGAGCAC	CACGAGTGAGAGAAGACAGT	3.5	267	286	::: :.::.::::::::::$	CTGCACGCTTTCTTCTGTCA	cassava4.1_021248m|PACid:17979662	TBL4	TRICHOME BIREFRINGENCE-LIKE 4
miR156d	TGACAGAAGAGAGTGAGCAC	CACGAGTGAGAGAAGACAGT	4	217	236	:::::..::.::::.:::: $	GTGCTTGCTTTCTTTTGTCC	cassava4.1_030139m|PACid:17983934		transcription factor-related
miR156d	TGACAGAAGAGAGTGAGCAC	CACGAGTGAGAGAAGACAGT	4	214	233	:: ::: .::::::.:::::$	GTCCTCTTTCTCTTTTGTCA	cassava4.1_019305m|PACid:17967956		60S acidic ribosomal protein family
miR156d	TGACAGAAGAGAGTGAGCAC	CACGAGTGAGAGAAGACAGT	4	51	70	:::. ::::::::::::.$	TGGCTTCCTCTCTTCTGTCG	cassava4.1_013031m|PACid:17981080		Single hybrid motif superfamily protein
miR156d	TGACAGAAGAGAGTGAGCAC	CACGAGTGAGAGAAGACAGT	4	51	70	:::. ::::::::::::.$	TGGCTTCCTCTCTTCTGTCG	cassava4.1_013006m|PACid:17981079		Single hybrid motif superfamily protein
miR156d	TGACAGAAGAGAGTGAGCAC	CACGAGTGAGAGAAGACAGT	4	577	596	::::: :: ::::::::::$	ATGCTCTCTATCTTCTGTCA	cassava4.1_018710m|PACid:17970037	SPL3	squamosa promoter binding protein-like 3
miR156d	TGACAGAAGAGAGTGAGCAC	CACGAGTGAGAGAAGACAGT	4	173	192	::: :: ::::.::::::: $	GTGATCTCTCTTTTCTGTCC	cassava4.1_007289m|PACid:17985790		Protein kinase superfamily protein
miR156d	TGACAGAAGAGAGTGAGCAC	CACGAGTGAGAGAAGACAGT	4	1910	1930	: :::: :::::::::::.:$	TTACTCAGCTCTCTTCTGTTA	cassava4.1_032873m|PACid:17974811		Leucine-rich repeat protein kinase family protein
miR156d	TGACAGAAGAGAGTGAGCAC	CACGAGTGAGAGAAGACAGT	4	1166	1184	::: ::.::::::::::.:$	GTGACATTCTCTTCTGTTA	cassava4.1_015278m|PACid:17992158	ULT1	Developmental regulator, ULTRAPETALA
miR156d	TGACAGAAGAGAGTGAGCAC	CACGAGTGAGAGAAGACAGT	4	470	490	:::::::: ::: ::::::::$	GTGCTCACTTCTATTCTGTCA	cassava4.1_008766m|PACid:17988321	ARL1	ARG1-like 1
miR156d	TGACAGAAGAGAGTGAGCAC	CACGAGTGAGAGAAGACAGT	4	470	490	:::::::: ::: ::::::::$	GTGCTCACTTCTATTCTGTCA	cassava4.1_008789m|PACid:17967694	ARL1	ARG1-like 1
miR156d	TGACAGAAGAGAGTGAGCAC	CACGAGTGAGAGAAGACAGT	4	205	223	:: :::::: :.::::::::$	GTCCTCACTTTTTCTGTCA	cassava4.1_011618m|PACid:17971832		Translation initiation factor IF2/IF5
miR156d	TGACAGAAGAGAGTGAGCAC	CACGAGTGAGAGAAGACAGT	4	90	108	:: :::::: :.::::::::$	GTCCTCACTTTTTCTGTCA	cassava4.1_007596m|PACid:17971831		Translation initiation factor IF2/IF5
miR156d	TGACAGAAGAGAGTGAGCAC	CACGAGTGAGAGAAGACAGT	4	436	456	:::. ::.: :::::::::::$	GTGTACATTGCTCTTCTGTCA	cassava4.1_009256m|PACid:17961743		cobalt ion transmembrane transporters
miR156d	TGACAGAAGAGAGTGAGCAC	CACGAGTGAGAGAAGACAGT	4	313	333	:::. ::.: :::::::::::$	GTGTACATTGCTCTTCTGTCA	cassava4.1_021024m|PACid:17988643		cobalt ion transmembrane transporters
miR156d	TGACAGAAGAGAGTGAGCAC	CACGAGTGAGAGAAGACAGT	4	286	304	::.:.:: :::::::::::$	TTGTTTACCTCTTCTGTCA	cassava4.1_033951m|PACid:17990310
miR156e	TGACAGAAGAGAGTGAGCAC	CACGAGTGAGAGAAGACAGT	1	419	438	:::::: :::::::::::::$	GTGCTCTCTCTCTTCTGTCA	cassava4.1_029311m|PACid:17979940	SPL9	squamosa promoter binding protein-like 9
miR156e	TGACAGAAGAGAGTGAGCAC	CACGAGTGAGAGAAGACAGT	1	1272	1291	:::::: :::::::::::::$	GTGCTCTCTCTCTTCTGTCA	cassava4.1_005991m|PACid:17983283		Squamosa promoter-binding protein-like (SBP domain) transcription factor family protein
miR156e	TGACAGAAGAGAGTGAGCAC	CACGAGTGAGAGAAGACAGT	1	1554	1573	:::::: :::::::::::::$	GTGCTCTCTCTCTTCTGTCA	cassava4.1_006419m|PACid:17961556	SPL2	squamosa promoter binding protein-like 2
miR156e	TGACAGAAGAGAGTGAGCAC	CACGAGTGAGAGAAGACAGT	1	1481	1500	:::::: :::::::::::::$	GTGCTCTCTCTCTTCTGTCA	cassava4.1_005580m|PACid:17969197		Squamosa promoter-binding protein-like (SBP domain) transcription factor family protein
miR156e	TGACAGAAGAGAGTGAGCAC	CACGAGTGAGAGAAGACAGT	1	1151	1170	:::::: :::::::::::::$	GTGCTCTCTCTCTTCTGTCA	cassava4.1_006701m|PACid:17977888	SPL2	squamosa promoter binding protein-like 2
miR156e	TGACAGAAGAGAGTGAGCAC	CACGAGTGAGAGAAGACAGT	1	1119	1138	:::::: :::::::::::::$	GTGCTCTCTCTCTTCTGTCA	cassava4.1_009657m|PACid:17961594	SPL13B	Squamosa promoter-binding protein-like (SBP domain) transcription factor family protein
miR156e	TGACAGAAGAGAGTGAGCAC	CACGAGTGAGAGAAGACAGT	1	818	837	:::::: :::::::::::::$	GTGCTCTCTCTCTTCTGTCA	cassava4.1_008947m|PACid:17988659	SPL10	squamosa promoter binding protein-like 10
miR156e	TGACAGAAGAGAGTGAGCAC	CACGAGTGAGAGAAGACAGT	1	881	900	:::::: :::::::::::::$	GTGCTCTCTCTCTTCTGTCA	cassava4.1_009507m|PACid:17977892	SPL13B	Squamosa promoter-binding protein-like (SBP domain) transcription factor family protein
miR156e	TGACAGAAGAGAGTGAGCAC	CACGAGTGAGAGAAGACAGT	1	1049	1068	:::::: :::::::::::::$	GTGCTCTCTCTCTTCTGTCA	cassava4.1_006155m|PACid:17975379		Squamosa promoter-binding protein-like (SBP domain) transcription factor family protein
miR156e	TGACAGAAGAGAGTGAGCAC	CACGAGTGAGAGAAGACAGT	3.5	267	286	::: :.::.::::::::::$	CTGCACGCTTTCTTCTGTCA	cassava4.1_021248m|PACid:17979662	TBL4	TRICHOME BIREFRINGENCE-LIKE 4
miR156e	TGACAGAAGAGAGTGAGCAC	CACGAGTGAGAGAAGACAGT	4	217	236	:::::..::.::::.:::: $	GTGCTTGCTTTCTTTTGTCC	cassava4.1_030139m|PACid:17983934		transcription factor-related
miR156e	TGACAGAAGAGAGTGAGCAC	CACGAGTGAGAGAAGACAGT	4	214	233	:: ::: .::::::.:::::$	GTCCTCTTTCTCTTTTGTCA	cassava4.1_019305m|PACid:17967956		60S acidic ribosomal protein family
miR156e	TGACAGAAGAGAGTGAGCAC	CACGAGTGAGAGAAGACAGT	4	51	70	:::. ::::::::::::.$	TGGCTTCCTCTCTTCTGTCG	cassava4.1_013031m|PACid:17981080		Single hybrid motif superfamily protein
miR156e	TGACAGAAGAGAGTGAGCAC	CACGAGTGAGAGAAGACAGT	4	51	70	:::. ::::::::::::.$	TGGCTTCCTCTCTTCTGTCG	cassava4.1_013006m|PACid:17981079		Single hybrid motif superfamily protein
miR156e	TGACAGAAGAGAGTGAGCAC	CACGAGTGAGAGAAGACAGT	4	577	596	::::: :: ::::::::::$	ATGCTCTCTATCTTCTGTCA	cassava4.1_018710m|PACid:17970037	SPL3	squamosa promoter binding protein-like 3
miR156e	TGACAGAAGAGAGTGAGCAC	CACGAGTGAGAGAAGACAGT	4	173	192	::: :: ::::.::::::: $	GTGATCTCTCTTTTCTGTCC	cassava4.1_007289m|PACid:17985790		Protein kinase superfamily protein
miR156e	TGACAGAAGAGAGTGAGCAC	CACGAGTGAGAGAAGACAGT	4	1910	1930	: :::: :::::::::::.:$	TTACTCAGCTCTCTTCTGTTA	cassava4.1_032873m|PACid:17974811		Leucine-rich repeat protein kinase family protein
miR156e	TGACAGAAGAGAGTGAGCAC	CACGAGTGAGAGAAGACAGT	4	1166	1184	::: ::.::::::::::.:$	GTGACATTCTCTTCTGTTA	cassava4.1_015278m|PACid:17992158	ULT1	Developmental regulator, ULTRAPETALA
miR156e	TGACAGAAGAGAGTGAGCAC	CACGAGTGAGAGAAGACAGT	4	470	490	:::::::: ::: ::::::::$	GTGCTCACTTCTATTCTGTCA	cassava4.1_008766m|PACid:17988321	ARL1	ARG1-like 1
miR156e	TGACAGAAGAGAGTGAGCAC	CACGAGTGAGAGAAGACAGT	4	470	490	:::::::: ::: ::::::::$	GTGCTCACTTCTATTCTGTCA	cassava4.1_008789m|PACid:17967694	ARL1	ARG1-like 1
miR156e	TGACAGAAGAGAGTGAGCAC	CACGAGTGAGAGAAGACAGT	4	205	223	:: :::::: :.::::::::$	GTCCTCACTTTTTCTGTCA	cassava4.1_011618m|PACid:17971832		Translation initiation factor IF2/IF5
miR156e	TGACAGAAGAGAGTGAGCAC	CACGAGTGAGAGAAGACAGT	4	90	108	:: :::::: :.::::::::$	GTCCTCACTTTTTCTGTCA	cassava4.1_007596m|PACid:17971831		Translation initiation factor IF2/IF5
miR156e	TGACAGAAGAGAGTGAGCAC	CACGAGTGAGAGAAGACAGT	4	436	456	:::. ::.: :::::::::::$	GTGTACATTGCTCTTCTGTCA	cassava4.1_009256m|PACid:17961743		cobalt ion transmembrane transporters
miR156e	TGACAGAAGAGAGTGAGCAC	CACGAGTGAGAGAAGACAGT	4	313	333	:::. ::.: :::::::::::$	GTGTACATTGCTCTTCTGTCA	cassava4.1_021024m|PACid:17988643		cobalt ion transmembrane transporters
miR156e	TGACAGAAGAGAGTGAGCAC	CACGAGTGAGAGAAGACAGT	4	286	304	::.:.:: :::::::::::$	TTGTTTACCTCTTCTGTCA	cassava4.1_033951m|PACid:17990310
miR156f	TGACAGAAGAGAGTGAGCAC	CACGAGTGAGAGAAGACAGT	1	419	438	:::::: :::::::::::::$	GTGCTCTCTCTCTTCTGTCA	cassava4.1_029311m|PACid:17979940	SPL9	squamosa promoter binding protein-like 9
miR156f	TGACAGAAGAGAGTGAGCAC	CACGAGTGAGAGAAGACAGT	1	1272	1291	:::::: :::::::::::::$	GTGCTCTCTCTCTTCTGTCA	cassava4.1_005991m|PACid:17983283		Squamosa promoter-binding protein-like (SBP domain) transcription factor family protein
miR156f	TGACAGAAGAGAGTGAGCAC	CACGAGTGAGAGAAGACAGT	1	1554	1573	:::::: :::::::::::::$	GTGCTCTCTCTCTTCTGTCA	cassava4.1_006419m|PACid:17961556	SPL2	squamosa promoter binding protein-like 2
miR156f	TGACAGAAGAGAGTGAGCAC	CACGAGTGAGAGAAGACAGT	1	1481	1500	:::::: :::::::::::::$	GTGCTCTCTCTCTTCTGTCA	cassava4.1_005580m|PACid:17969197		Squamosa promoter-binding protein-like (SBP domain) transcription factor family protein
miR156f	TGACAGAAGAGAGTGAGCAC	CACGAGTGAGAGAAGACAGT	1	1151	1170	:::::: :::::::::::::$	GTGCTCTCTCTCTTCTGTCA	cassava4.1_006701m|PACid:17977888	SPL2	squamosa promoter binding protein-like 2
miR156f	TGACAGAAGAGAGTGAGCAC	CACGAGTGAGAGAAGACAGT	1	1119	1138	:::::: :::::::::::::$	GTGCTCTCTCTCTTCTGTCA	cassava4.1_009657m|PACid:17961594	SPL13B	Squamosa promoter-binding protein-like (SBP domain) transcription factor family protein
miR156f	TGACAGAAGAGAGTGAGCAC	CACGAGTGAGAGAAGACAGT	1	818	837	:::::: :::::::::::::$	GTGCTCTCTCTCTTCTGTCA	cassava4.1_008947m|PACid:17988659	SPL10	squamosa promoter binding protein-like 10
miR156f	TGACAGAAGAGAGTGAGCAC	CACGAGTGAGAGAAGACAGT	1	881	900	:::::: :::::::::::::$	GTGCTCTCTCTCTTCTGTCA	cassava4.1_009507m|PACid:17977892	SPL13B	Squamosa promoter-binding protein-like (SBP domain) transcription factor family protein
miR156f	TGACAGAAGAGAGTGAGCAC	CACGAGTGAGAGAAGACAGT	1	1049	1068	:::::: :::::::::::::$	GTGCTCTCTCTCTTCTGTCA	cassava4.1_006155m|PACid:17975379		Squamosa promoter-binding protein-like (SBP domain) transcription factor family protein
miR156f	TGACAGAAGAGAGTGAGCAC	CACGAGTGAGAGAAGACAGT	3.5	267	286	::: :.::.::::::::::$	CTGCACGCTTTCTTCTGTCA	cassava4.1_021248m|PACid:17979662	TBL4	TRICHOME BIREFRINGENCE-LIKE 4
miR156f	TGACAGAAGAGAGTGAGCAC	CACGAGTGAGAGAAGACAGT	4	217	236	:::::..::.::::.:::: $	GTGCTTGCTTTCTTTTGTCC	cassava4.1_030139m|PACid:17983934		transcription factor-related
miR156f	TGACAGAAGAGAGTGAGCAC	CACGAGTGAGAGAAGACAGT	4	214	233	:: ::: .::::::.:::::$	GTCCTCTTTCTCTTTTGTCA	cassava4.1_019305m|PACid:17967956		60S acidic ribosomal protein family
miR156f	TGACAGAAGAGAGTGAGCAC	CACGAGTGAGAGAAGACAGT	4	51	70	:::. ::::::::::::.$	TGGCTTCCTCTCTTCTGTCG	cassava4.1_013031m|PACid:17981080		Single hybrid motif superfamily protein
miR156f	TGACAGAAGAGAGTGAGCAC	CACGAGTGAGAGAAGACAGT	4	51	70	:::. ::::::::::::.$	TGGCTTCCTCTCTTCTGTCG	cassava4.1_013006m|PACid:17981079		Single hybrid motif superfamily protein
miR156f	TGACAGAAGAGAGTGAGCAC	CACGAGTGAGAGAAGACAGT	4	577	596	::::: :: ::::::::::$	ATGCTCTCTATCTTCTGTCA	cassava4.1_018710m|PACid:17970037	SPL3	squamosa promoter binding protein-like 3
miR156f	TGACAGAAGAGAGTGAGCAC	CACGAGTGAGAGAAGACAGT	4	173	192	::: :: ::::.::::::: $	GTGATCTCTCTTTTCTGTCC	cassava4.1_007289m|PACid:17985790		Protein kinase superfamily protein
miR156f	TGACAGAAGAGAGTGAGCAC	CACGAGTGAGAGAAGACAGT	4	1910	1930	: :::: :::::::::::.:$	TTACTCAGCTCTCTTCTGTTA	cassava4.1_032873m|PACid:17974811		Leucine-rich repeat protein kinase family protein
miR156f	TGACAGAAGAGAGTGAGCAC	CACGAGTGAGAGAAGACAGT	4	1166	1184	::: ::.::::::::::.:$	GTGACATTCTCTTCTGTTA	cassava4.1_015278m|PACid:17992158	ULT1	Developmental regulator, ULTRAPETALA
miR156f	TGACAGAAGAGAGTGAGCAC	CACGAGTGAGAGAAGACAGT	4	470	490	:::::::: ::: ::::::::$	GTGCTCACTTCTATTCTGTCA	cassava4.1_008766m|PACid:17988321	ARL1	ARG1-like 1
miR156f	TGACAGAAGAGAGTGAGCAC	CACGAGTGAGAGAAGACAGT	4	470	490	:::::::: ::: ::::::::$	GTGCTCACTTCTATTCTGTCA	cassava4.1_008789m|PACid:17967694	ARL1	ARG1-like 1
miR156f	TGACAGAAGAGAGTGAGCAC	CACGAGTGAGAGAAGACAGT	4	205	223	:: :::::: :.::::::::$	GTCCTCACTTTTTCTGTCA	cassava4.1_011618m|PACid:17971832		Translation initiation factor IF2/IF5
miR156f	TGACAGAAGAGAGTGAGCAC	CACGAGTGAGAGAAGACAGT	4	90	108	:: :::::: :.::::::::$	GTCCTCACTTTTTCTGTCA	cassava4.1_007596m|PACid:17971831		Translation initiation factor IF2/IF5
miR156f	TGACAGAAGAGAGTGAGCAC	CACGAGTGAGAGAAGACAGT	4	436	456	:::. ::.: :::::::::::$	GTGTACATTGCTCTTCTGTCA	cassava4.1_009256m|PACid:17961743		cobalt ion transmembrane transporters
miR156f	TGACAGAAGAGAGTGAGCAC	CACGAGTGAGAGAAGACAGT	4	313	333	:::. ::.: :::::::::::$	GTGTACATTGCTCTTCTGTCA	cassava4.1_021024m|PACid:17988643		cobalt ion transmembrane transporters
miR156f	TGACAGAAGAGAGTGAGCAC	CACGAGTGAGAGAAGACAGT	4	286	304	::.:.:: :::::::::::$	TTGTTTACCTCTTCTGTCA	cassava4.1_033951m|PACid:17990310
miR156g	TGACAGAAGAGAGTGAGCAC	CACGAGTGAGAGAAGACAGT	1	419	438	:::::: :::::::::::::$	GTGCTCTCTCTCTTCTGTCA	cassava4.1_029311m|PACid:17979940	SPL9	squamosa promoter binding protein-like 9
miR156g	TGACAGAAGAGAGTGAGCAC	CACGAGTGAGAGAAGACAGT	1	1272	1291	:::::: :::::::::::::$	GTGCTCTCTCTCTTCTGTCA	cassava4.1_005991m|PACid:17983283		Squamosa promoter-binding protein-like (SBP domain) transcription factor family protein
miR156g	TGACAGAAGAGAGTGAGCAC	CACGAGTGAGAGAAGACAGT	1	1554	1573	:::::: :::::::::::::$	GTGCTCTCTCTCTTCTGTCA	cassava4.1_006419m|PACid:17961556	SPL2	squamosa promoter binding protein-like 2
miR156g	TGACAGAAGAGAGTGAGCAC	CACGAGTGAGAGAAGACAGT	1	1481	1500	:::::: :::::::::::::$	GTGCTCTCTCTCTTCTGTCA	cassava4.1_005580m|PACid:17969197		Squamosa promoter-binding protein-like (SBP domain) transcription factor family protein
miR156g	TGACAGAAGAGAGTGAGCAC	CACGAGTGAGAGAAGACAGT	1	1151	1170	:::::: :::::::::::::$	GTGCTCTCTCTCTTCTGTCA	cassava4.1_006701m|PACid:17977888	SPL2	squamosa promoter binding protein-like 2
miR156g	TGACAGAAGAGAGTGAGCAC	CACGAGTGAGAGAAGACAGT	1	1119	1138	:::::: :::::::::::::$	GTGCTCTCTCTCTTCTGTCA	cassava4.1_009657m|PACid:17961594	SPL13B	Squamosa promoter-binding protein-like (SBP domain) transcription factor family protein
miR156g	TGACAGAAGAGAGTGAGCAC	CACGAGTGAGAGAAGACAGT	1	818	837	:::::: :::::::::::::$	GTGCTCTCTCTCTTCTGTCA	cassava4.1_008947m|PACid:17988659	SPL10	squamosa promoter binding protein-like 10
miR156g	TGACAGAAGAGAGTGAGCAC	CACGAGTGAGAGAAGACAGT	1	881	900	:::::: :::::::::::::$	GTGCTCTCTCTCTTCTGTCA	cassava4.1_009507m|PACid:17977892	SPL13B	Squamosa promoter-binding protein-like (SBP domain) transcription factor family protein
miR156g	TGACAGAAGAGAGTGAGCAC	CACGAGTGAGAGAAGACAGT	1	1049	1068	:::::: :::::::::::::$	GTGCTCTCTCTCTTCTGTCA	cassava4.1_006155m|PACid:17975379		Squamosa promoter-binding protein-like (SBP domain) transcription factor family protein
miR156g	TGACAGAAGAGAGTGAGCAC	CACGAGTGAGAGAAGACAGT	3.5	267	286	::: :.::.::::::::::$	CTGCACGCTTTCTTCTGTCA	cassava4.1_021248m|PACid:17979662	TBL4	TRICHOME BIREFRINGENCE-LIKE 4
miR156g	TGACAGAAGAGAGTGAGCAC	CACGAGTGAGAGAAGACAGT	4	217	236	:::::..::.::::.:::: $	GTGCTTGCTTTCTTTTGTCC	cassava4.1_030139m|PACid:17983934		transcription factor-related
miR156g	TGACAGAAGAGAGTGAGCAC	CACGAGTGAGAGAAGACAGT	4	214	233	:: ::: .::::::.:::::$	GTCCTCTTTCTCTTTTGTCA	cassava4.1_019305m|PACid:17967956		60S acidic ribosomal protein family
miR156g	TGACAGAAGAGAGTGAGCAC	CACGAGTGAGAGAAGACAGT	4	51	70	:::. ::::::::::::.$	TGGCTTCCTCTCTTCTGTCG	cassava4.1_013031m|PACid:17981080		Single hybrid motif superfamily protein
miR156g	TGACAGAAGAGAGTGAGCAC	CACGAGTGAGAGAAGACAGT	4	51	70	:::. ::::::::::::.$	TGGCTTCCTCTCTTCTGTCG	cassava4.1_013006m|PACid:17981079		Single hybrid motif superfamily protein
miR156g	TGACAGAAGAGAGTGAGCAC	CACGAGTGAGAGAAGACAGT	4	577	596	::::: :: ::::::::::$	ATGCTCTCTATCTTCTGTCA	cassava4.1_018710m|PACid:17970037	SPL3	squamosa promoter binding protein-like 3
miR156g	TGACAGAAGAGAGTGAGCAC	CACGAGTGAGAGAAGACAGT	4	173	192	::: :: ::::.::::::: $	GTGATCTCTCTTTTCTGTCC	cassava4.1_007289m|PACid:17985790		Protein kinase superfamily protein
miR156g	TGACAGAAGAGAGTGAGCAC	CACGAGTGAGAGAAGACAGT	4	1910	1930	: :::: :::::::::::.:$	TTACTCAGCTCTCTTCTGTTA	cassava4.1_032873m|PACid:17974811		Leucine-rich repeat protein kinase family protein
miR156g	TGACAGAAGAGAGTGAGCAC	CACGAGTGAGAGAAGACAGT	4	1166	1184	::: ::.::::::::::.:$	GTGACATTCTCTTCTGTTA	cassava4.1_015278m|PACid:17992158	ULT1	Developmental regulator, ULTRAPETALA
miR156g	TGACAGAAGAGAGTGAGCAC	CACGAGTGAGAGAAGACAGT	4	470	490	:::::::: ::: ::::::::$	GTGCTCACTTCTATTCTGTCA	cassava4.1_008766m|PACid:17988321	ARL1	ARG1-like 1
miR156g	TGACAGAAGAGAGTGAGCAC	CACGAGTGAGAGAAGACAGT	4	470	490	:::::::: ::: ::::::::$	GTGCTCACTTCTATTCTGTCA	cassava4.1_008789m|PACid:17967694	ARL1	ARG1-like 1
miR156g	TGACAGAAGAGAGTGAGCAC	CACGAGTGAGAGAAGACAGT	4	205	223	:: :::::: :.::::::::$	GTCCTCACTTTTTCTGTCA	cassava4.1_011618m|PACid:17971832		Translation initiation factor IF2/IF5
miR156g	TGACAGAAGAGAGTGAGCAC	CACGAGTGAGAGAAGACAGT	4	90	108	:: :::::: :.::::::::$	GTCCTCACTTTTTCTGTCA	cassava4.1_007596m|PACid:17971831		Translation initiation factor IF2/IF5
miR156g	TGACAGAAGAGAGTGAGCAC	CACGAGTGAGAGAAGACAGT	4	436	456	:::. ::.: :::::::::::$	GTGTACATTGCTCTTCTGTCA	cassava4.1_009256m|PACid:17961743		cobalt ion transmembrane transporters
miR156g	TGACAGAAGAGAGTGAGCAC	CACGAGTGAGAGAAGACAGT	4	313	333	:::. ::.: :::::::::::$	GTGTACATTGCTCTTCTGTCA	cassava4.1_021024m|PACid:17988643		cobalt ion transmembrane transporters
miR156g	TGACAGAAGAGAGTGAGCAC	CACGAGTGAGAGAAGACAGT	4	286	304	::.:.:: :::::::::::$	TTGTTTACCTCTTCTGTCA	cassava4.1_033951m|PACid:17990310
miR156h	TTGACAGAAGAGAGAGAGCAC	CACGAGAGAGAGAAGACAGTT	0	1554	1574	:::::::::::::::::::::$	GTGCTCTCTCTCTTCTGTCAA	cassava4.1_006419m|PACid:17961556	SPL2	squamosa promoter binding protein-like 2
miR156h	TTGACAGAAGAGAGAGAGCAC	CACGAGAGAGAGAAGACAGTT	0	1151	1171	:::::::::::::::::::::$	GTGCTCTCTCTCTTCTGTCAA	cassava4.1_006701m|PACid:17977888	SPL2	squamosa promoter binding protein-like 2
miR156h	TTGACAGAAGAGAGAGAGCAC	CACGAGAGAGAGAAGACAGTT	0	419	439	:::::::::::::::::::::$	GTGCTCTCTCTCTTCTGTCAA	cassava4.1_029311m|PACid:17979940	SPL9	squamosa promoter binding protein-like 9
miR156h	TTGACAGAAGAGAGAGAGCAC	CACGAGAGAGAGAAGACAGTT	0.5	1272	1292	::::::::::::::::::::.$	GTGCTCTCTCTCTTCTGTCAG	cassava4.1_005991m|PACid:17983283		Squamosa promoter-binding protein-like (SBP domain) transcription factor family protein
miR156h	TTGACAGAAGAGAGAGAGCAC	CACGAGAGAGAGAAGACAGTT	0.5	1049	1069	::::::::::::::::::::.$	GTGCTCTCTCTCTTCTGTCAG	cassava4.1_006155m|PACid:17975379		Squamosa promoter-binding protein-like (SBP domain) transcription factor family protein
miR156h	TTGACAGAAGAGAGAGAGCAC	CACGAGAGAGAGAAGACAGTT	1	1481	1501	:::::::::::::::::::: $	GTGCTCTCTCTCTTCTGTCAT	cassava4.1_005580m|PACid:17969197		Squamosa promoter-binding protein-like (SBP domain) transcription factor family protein
miR156h	TTGACAGAAGAGAGAGAGCAC	CACGAGAGAGAGAAGACAGTT	1	1119	1139	:::::::::::::::::::: $	GTGCTCTCTCTCTTCTGTCAT	cassava4.1_009657m|PACid:17961594	SPL13B	Squamosa promoter-binding protein-like (SBP domain) transcription factor family protein
miR156h	TTGACAGAAGAGAGAGAGCAC	CACGAGAGAGAGAAGACAGTT	1	818	838	:::::::::::::::::::: $	GTGCTCTCTCTCTTCTGTCAT	cassava4.1_008947m|PACid:17988659	SPL10	squamosa promoter binding protein-like 10
miR156h	TTGACAGAAGAGAGAGAGCAC	CACGAGAGAGAGAAGACAGTT	1	881	901	:::::::::::::::::::: $	GTGCTCTCTCTCTTCTGTCAT	cassava4.1_009507m|PACid:17977892	SPL13B	Squamosa promoter-binding protein-like (SBP domain) transcription factor family protein
miR156h	TTGACAGAAGAGAGAGAGCAC	CACGAGAGAGAGAAGACAGTT	3	577	597	:::::::: :::::::::::$	ATGCTCTCTATCTTCTGTCAA	cassava4.1_018710m|PACid:17970037	SPL3	squamosa promoter binding protein-like 3
miR156h	TTGACAGAAGAGAGAGAGCAC	CACGAGAGAGAGAAGACAGTT	3.5	214	234	:: ::::.::::::.::::: $	GTCCTCTTTCTCTTTTGTCAC	cassava4.1_019305m|PACid:17967956		60S acidic ribosomal protein family
miR156h	TTGACAGAAGAGAGAGAGCAC	CACGAGAGAGAGAAGACAGTT	3.5	1562	1582	::: ::: :.::::::::::.$	GTGATCTATTTCTTCTGTCAG	cassava4.1_033095m|PACid:17993212		P-loop nucleoside triphosphate hydrolases superfamily protein with CH (Calponin Homology) domain
miR156h	TTGACAGAAGAGAGAGAGCAC	CACGAGAGAGAGAAGACAGTT	3.5	194	213	::::: :.::: :::::::::$	GTGCTTTTCTATTCTGTCAA	cassava4.1_026333m|PACid:17984974	STH2	salt tolerance homolog2
miR156h	TTGACAGAAGAGAGAGAGCAC	CACGAGAGAGAGAAGACAGTT	3.5	194	213	: :: ::.:::.:::::::::$	GAGCCTTTCTTTTCTGTCAA	cassava4.1_027185m|PACid:17961157	STH2	salt tolerance homolog2
miR156h	TTGACAGAAGAGAGAGAGCAC	CACGAGAGAGAGAAGACAGTT	4	330	350	::: :.:.:::: ::::::::$	GTGGTTTTTCTCATCTGTCAA	cassava4.1_033358m|PACid:17974290		C2 calcium/lipid-binding plant phosphoribosyltransferase family protein
miR156h	TTGACAGAAGAGAGAGAGCAC	CACGAGAGAGAGAAGACAGTT	4	754	774	::: :.:.:::: ::::::::$	GTGATTTTTCTCCTCTGTCAA	cassava4.1_024100m|PACid:17978960		Phospholipid/glycerol acyltransferase family protein
miR156h	TTGACAGAAGAGAGAGAGCAC	CACGAGAGAGAGAAGACAGTT	4	77	97	: :::::::::: :::::::$	CTCCTCTCTCTCTACTGTCAA	cassava4.1_014941m|PACid:17976837		Late embryogenesis abundant (LEA) hydroxyproline-rich glycoprotein family
miR156h	TTGACAGAAGAGAGAGAGCAC	CACGAGAGAGAGAAGACAGTT	4	37	56	: ::::::::::::: ::::$	ATTCTCTCTCTCTTCTTCAA	cassava4.1_011712m|PACid:17982654	GolS1	galactinol synthase 1
miR156i	TTGACAGAAGATAGAGAGCAC	CACGAGAGATAGAAGACAGTT	1	577	597	::::::::::::::::::::$	ATGCTCTCTATCTTCTGTCAA	cassava4.1_018710m|PACid:17970037	SPL3	squamosa promoter binding protein-like 3
miR156i	TTGACAGAAGATAGAGAGCAC	CACGAGAGATAGAAGACAGTT	2	1554	1574	::::::::: :::::::::::$	GTGCTCTCTCTCTTCTGTCAA	cassava4.1_006419m|PACid:17961556	SPL2	squamosa promoter binding protein-like 2
miR156i	TTGACAGAAGATAGAGAGCAC	CACGAGAGATAGAAGACAGTT	2	1151	1171	::::::::: :::::::::::$	GTGCTCTCTCTCTTCTGTCAA	cassava4.1_006701m|PACid:17977888	SPL2	squamosa promoter binding protein-like 2
miR156i	TTGACAGAAGATAGAGAGCAC	CACGAGAGATAGAAGACAGTT	2	419	439	::::::::: :::::::::::$	GTGCTCTCTCTCTTCTGTCAA	cassava4.1_029311m|PACid:17979940	SPL9	squamosa promoter binding protein-like 9
miR156i	TTGACAGAAGATAGAGAGCAC	CACGAGAGATAGAAGACAGTT	2.5	1272	1292	::::::::: ::::::::::.$	GTGCTCTCTCTCTTCTGTCAG	cassava4.1_005991m|PACid:17983283		Squamosa promoter-binding protein-like (SBP domain) transcription factor family protein
miR156i	TTGACAGAAGATAGAGAGCAC	CACGAGAGATAGAAGACAGTT	2.5	1049	1069	::::::::: ::::::::::.$	GTGCTCTCTCTCTTCTGTCAG	cassava4.1_006155m|PACid:17975379		Squamosa promoter-binding protein-like (SBP domain) transcription factor family protein
miR156i	TTGACAGAAGATAGAGAGCAC	CACGAGAGATAGAAGACAGTT	3	1481	1501	::::::::: :::::::::: $	GTGCTCTCTCTCTTCTGTCAT	cassava4.1_005580m|PACid:17969197		Squamosa promoter-binding protein-like (SBP domain) transcription factor family protein
miR156i	TTGACAGAAGATAGAGAGCAC	CACGAGAGATAGAAGACAGTT	3	1119	1139	::::::::: :::::::::: $	GTGCTCTCTCTCTTCTGTCAT	cassava4.1_009657m|PACid:17961594	SPL13B	Squamosa promoter-binding protein-like (SBP domain) transcription factor family protein
miR156i	TTGACAGAAGATAGAGAGCAC	CACGAGAGATAGAAGACAGTT	3	818	838	::::::::: :::::::::: $	GTGCTCTCTCTCTTCTGTCAT	cassava4.1_008947m|PACid:17988659	SPL10	squamosa promoter binding protein-like 10
miR156i	TTGACAGAAGATAGAGAGCAC	CACGAGAGATAGAAGACAGTT	3	881	901	::::::::: :::::::::: $	GTGCTCTCTCTCTTCTGTCAT	cassava4.1_009507m|PACid:17977892	SPL13B	Squamosa promoter-binding protein-like (SBP domain) transcription factor family protein
miR156i	TTGACAGAAGATAGAGAGCAC	CACGAGAGATAGAAGACAGTT	3.5	114	133	:: ::::::.:.::::::::.$	GTCTCTCTGTTTTCTGTCAG	cassava4.1_009971m|PACid:17979327		NAD(P)-linked oxidoreductase superfamily protein
miR156i	TTGACAGAAGATAGAGAGCAC	CACGAGAGATAGAAGACAGTT	3.5	503	523	:: .: :.::::::::::::.$	GTCTTGTTTATCTTCTGTCAG	cassava4.1_020299m|PACid:17992699
miR156i	TTGACAGAAGATAGAGAGCAC	CACGAGAGATAGAAGACAGTT	3.5	488	508	:: .: :.::::::::::::.$	GTCTTGTTTATCTTCTGTCAG	cassava4.1_019524m|PACid:17992698
miR156i	TTGACAGAAGATAGAGAGCAC	CACGAGAGATAGAAGACAGTT	4	370	390	::::::::.::::::::.: $	ATGCTCTCTGTCTTCTGTTAC	cassava4.1_004204m|PACid:17991174	AAT1	amino acid transporter 1
miR156i	TTGACAGAAGATAGAGAGCAC	CACGAGAGATAGAAGACAGTT	4	128	149	: ::::: :::::::::::..:$	GAGCTCTGCTATCTTCTGTTGA	cassava4.1_000205m|PACid:17988975	MRP4	multidrug resistance-associated protein 4
miR156i	TTGACAGAAGATAGAGAGCAC	CACGAGAGATAGAAGACAGTT	4	128	149	: ::::: :::::::::::..:$	GAGCTCTGCTATCTTCTGTTGA	cassava4.1_021886m|PACid:17981630	MRP4	multidrug resistance-associated protein 4
miR156i	TTGACAGAAGATAGAGAGCAC	CACGAGAGATAGAAGACAGTT	4	46	67	::.:: :.:::::::::::: $	CTGTTCATTTATCTTCTGTCAT	cassava4.1_027913m|PACid:17984325		Protein kinase superfamily protein
miR156i	TTGACAGAAGATAGAGAGCAC	CACGAGAGATAGAAGACAGTT	4	116	136	: :::::::.:::::::::$	AAGGTCTCTATTTTCTGTCAA	cassava4.1_025018m|PACid:17970101		HXXXD-type acyl-transferase family protein
miR156j	TTGACAGAAGATAGAGAGCAC	CACGAGAGATAGAAGACAGTT	1	577	597	::::::::::::::::::::$	ATGCTCTCTATCTTCTGTCAA	cassava4.1_018710m|PACid:17970037	SPL3	squamosa promoter binding protein-like 3
miR156j	TTGACAGAAGATAGAGAGCAC	CACGAGAGATAGAAGACAGTT	2	1554	1574	::::::::: :::::::::::$	GTGCTCTCTCTCTTCTGTCAA	cassava4.1_006419m|PACid:17961556	SPL2	squamosa promoter binding protein-like 2
miR156j	TTGACAGAAGATAGAGAGCAC	CACGAGAGATAGAAGACAGTT	2	1151	1171	::::::::: :::::::::::$	GTGCTCTCTCTCTTCTGTCAA	cassava4.1_006701m|PACid:17977888	SPL2	squamosa promoter binding protein-like 2
miR156j	TTGACAGAAGATAGAGAGCAC	CACGAGAGATAGAAGACAGTT	2	419	439	::::::::: :::::::::::$	GTGCTCTCTCTCTTCTGTCAA	cassava4.1_029311m|PACid:17979940	SPL9	squamosa promoter binding protein-like 9
miR156j	TTGACAGAAGATAGAGAGCAC	CACGAGAGATAGAAGACAGTT	2.5	1272	1292	::::::::: ::::::::::.$	GTGCTCTCTCTCTTCTGTCAG	cassava4.1_005991m|PACid:17983283		Squamosa promoter-binding protein-like (SBP domain) transcription factor family protein
miR156j	TTGACAGAAGATAGAGAGCAC	CACGAGAGATAGAAGACAGTT	2.5	1049	1069	::::::::: ::::::::::.$	GTGCTCTCTCTCTTCTGTCAG	cassava4.1_006155m|PACid:17975379		Squamosa promoter-binding protein-like (SBP domain) transcription factor family protein
miR156j	TTGACAGAAGATAGAGAGCAC	CACGAGAGATAGAAGACAGTT	3	1481	1501	::::::::: :::::::::: $	GTGCTCTCTCTCTTCTGTCAT	cassava4.1_005580m|PACid:17969197		Squamosa promoter-binding protein-like (SBP domain) transcription factor family protein
miR156j	TTGACAGAAGATAGAGAGCAC	CACGAGAGATAGAAGACAGTT	3	1119	1139	::::::::: :::::::::: $	GTGCTCTCTCTCTTCTGTCAT	cassava4.1_009657m|PACid:17961594	SPL13B	Squamosa promoter-binding protein-like (SBP domain) transcription factor family protein
miR156j	TTGACAGAAGATAGAGAGCAC	CACGAGAGATAGAAGACAGTT	3	818	838	::::::::: :::::::::: $	GTGCTCTCTCTCTTCTGTCAT	cassava4.1_008947m|PACid:17988659	SPL10	squamosa promoter binding protein-like 10
miR156j	TTGACAGAAGATAGAGAGCAC	CACGAGAGATAGAAGACAGTT	3	881	901	::::::::: :::::::::: $	GTGCTCTCTCTCTTCTGTCAT	cassava4.1_009507m|PACid:17977892	SPL13B	Squamosa promoter-binding protein-like (SBP domain) transcription factor family protein
miR156j	TTGACAGAAGATAGAGAGCAC	CACGAGAGATAGAAGACAGTT	3.5	114	133	:: ::::::.:.::::::::.$	GTCTCTCTGTTTTCTGTCAG	cassava4.1_009971m|PACid:17979327		NAD(P)-linked oxidoreductase superfamily protein
miR156j	TTGACAGAAGATAGAGAGCAC	CACGAGAGATAGAAGACAGTT	3.5	503	523	:: .: :.::::::::::::.$	GTCTTGTTTATCTTCTGTCAG	cassava4.1_020299m|PACid:17992699
miR156j	TTGACAGAAGATAGAGAGCAC	CACGAGAGATAGAAGACAGTT	3.5	488	508	:: .: :.::::::::::::.$	GTCTTGTTTATCTTCTGTCAG	cassava4.1_019524m|PACid:17992698
miR156j	TTGACAGAAGATAGAGAGCAC	CACGAGAGATAGAAGACAGTT	4	370	390	::::::::.::::::::.: $	ATGCTCTCTGTCTTCTGTTAC	cassava4.1_004204m|PACid:17991174	AAT1	amino acid transporter 1
miR156j	TTGACAGAAGATAGAGAGCAC	CACGAGAGATAGAAGACAGTT	4	128	149	: ::::: :::::::::::..:$	GAGCTCTGCTATCTTCTGTTGA	cassava4.1_000205m|PACid:17988975	MRP4	multidrug resistance-associated protein 4
miR156j	TTGACAGAAGATAGAGAGCAC	CACGAGAGATAGAAGACAGTT	4	128	149	: ::::: :::::::::::..:$	GAGCTCTGCTATCTTCTGTTGA	cassava4.1_021886m|PACid:17981630	MRP4	multidrug resistance-associated protein 4
miR156j	TTGACAGAAGATAGAGAGCAC	CACGAGAGATAGAAGACAGTT	4	46	67	::.:: :.:::::::::::: $	CTGTTCATTTATCTTCTGTCAT	cassava4.1_027913m|PACid:17984325		Protein kinase superfamily protein
miR156j	TTGACAGAAGATAGAGAGCAC	CACGAGAGATAGAAGACAGTT	4	116	136	: :::::::.:::::::::$	AAGGTCTCTATTTTCTGTCAA	cassava4.1_025018m|PACid:17970101		HXXXD-type acyl-transferase family protein
miR156k	TTGACAGAAGATAGAGAGCAC	CACGAGAGATAGAAGACAGTT	1	577	597	::::::::::::::::::::$	ATGCTCTCTATCTTCTGTCAA	cassava4.1_018710m|PACid:17970037	SPL3	squamosa promoter binding protein-like 3
miR156k	TTGACAGAAGATAGAGAGCAC	CACGAGAGATAGAAGACAGTT	2	1554	1574	::::::::: :::::::::::$	GTGCTCTCTCTCTTCTGTCAA	cassava4.1_006419m|PACid:17961556	SPL2	squamosa promoter binding protein-like 2
miR156k	TTGACAGAAGATAGAGAGCAC	CACGAGAGATAGAAGACAGTT	2	1151	1171	::::::::: :::::::::::$	GTGCTCTCTCTCTTCTGTCAA	cassava4.1_006701m|PACid:17977888	SPL2	squamosa promoter binding protein-like 2
miR156k	TTGACAGAAGATAGAGAGCAC	CACGAGAGATAGAAGACAGTT	2	419	439	::::::::: :::::::::::$	GTGCTCTCTCTCTTCTGTCAA	cassava4.1_029311m|PACid:17979940	SPL9	squamosa promoter binding protein-like 9
miR156k	TTGACAGAAGATAGAGAGCAC	CACGAGAGATAGAAGACAGTT	2.5	1272	1292	::::::::: ::::::::::.$	GTGCTCTCTCTCTTCTGTCAG	cassava4.1_005991m|PACid:17983283		Squamosa promoter-binding protein-like (SBP domain) transcription factor family protein
miR156k	TTGACAGAAGATAGAGAGCAC	CACGAGAGATAGAAGACAGTT	2.5	1049	1069	::::::::: ::::::::::.$	GTGCTCTCTCTCTTCTGTCAG	cassava4.1_006155m|PACid:17975379		Squamosa promoter-binding protein-like (SBP domain) transcription factor family protein
miR156k	TTGACAGAAGATAGAGAGCAC	CACGAGAGATAGAAGACAGTT	3	1481	1501	::::::::: :::::::::: $	GTGCTCTCTCTCTTCTGTCAT	cassava4.1_005580m|PACid:17969197		Squamosa promoter-binding protein-like (SBP domain) transcription factor family protein
miR156k	TTGACAGAAGATAGAGAGCAC	CACGAGAGATAGAAGACAGTT	3	1119	1139	::::::::: :::::::::: $	GTGCTCTCTCTCTTCTGTCAT	cassava4.1_009657m|PACid:17961594	SPL13B	Squamosa promoter-binding protein-like (SBP domain) transcription factor family protein
miR156k	TTGACAGAAGATAGAGAGCAC	CACGAGAGATAGAAGACAGTT	3	818	838	::::::::: :::::::::: $	GTGCTCTCTCTCTTCTGTCAT	cassava4.1_008947m|PACid:17988659	SPL10	squamosa promoter binding protein-like 10
miR156k	TTGACAGAAGATAGAGAGCAC	CACGAGAGATAGAAGACAGTT	3	881	901	::::::::: :::::::::: $	GTGCTCTCTCTCTTCTGTCAT	cassava4.1_009507m|PACid:17977892	SPL13B	Squamosa promoter-binding protein-like (SBP domain) transcription factor family protein
miR156k	TTGACAGAAGATAGAGAGCAC	CACGAGAGATAGAAGACAGTT	3.5	114	133	:: ::::::.:.::::::::.$	GTCTCTCTGTTTTCTGTCAG	cassava4.1_009971m|PACid:17979327		NAD(P)-linked oxidoreductase superfamily protein
miR156k	TTGACAGAAGATAGAGAGCAC	CACGAGAGATAGAAGACAGTT	3.5	503	523	:: .: :.::::::::::::.$	GTCTTGTTTATCTTCTGTCAG	cassava4.1_020299m|PACid:17992699
miR156k	TTGACAGAAGATAGAGAGCAC	CACGAGAGATAGAAGACAGTT	3.5	488	508	:: .: :.::::::::::::.$	GTCTTGTTTATCTTCTGTCAG	cassava4.1_019524m|PACid:17992698
miR156k	TTGACAGAAGATAGAGAGCAC	CACGAGAGATAGAAGACAGTT	4	370	390	::::::::.::::::::.: $	ATGCTCTCTGTCTTCTGTTAC	cassava4.1_004204m|PACid:17991174	AAT1	amino acid transporter 1
miR156k	TTGACAGAAGATAGAGAGCAC	CACGAGAGATAGAAGACAGTT	4	128	149	: ::::: :::::::::::..:$	GAGCTCTGCTATCTTCTGTTGA	cassava4.1_000205m|PACid:17988975	MRP4	multidrug resistance-associated protein 4
miR156k	TTGACAGAAGATAGAGAGCAC	CACGAGAGATAGAAGACAGTT	4	128	149	: ::::: :::::::::::..:$	GAGCTCTGCTATCTTCTGTTGA	cassava4.1_021886m|PACid:17981630	MRP4	multidrug resistance-associated protein 4
miR156k	TTGACAGAAGATAGAGAGCAC	CACGAGAGATAGAAGACAGTT	4	46	67	::.:: :.:::::::::::: $	CTGTTCATTTATCTTCTGTCAT	cassava4.1_027913m|PACid:17984325		Protein kinase superfamily protein
miR156k	TTGACAGAAGATAGAGAGCAC	CACGAGAGATAGAAGACAGTT	4	116	136	: :::::::.:::::::::$	AAGGTCTCTATTTTCTGTCAA	cassava4.1_025018m|PACid:17970101		HXXXD-type acyl-transferase family protein
miR159a	TTTGGATTGAAGGGAGCTCTA	ATCTCGAGGGAAGTTAGGTTT	2.5	500	520	:.::::::::::::: :::::$	TGGAGCTCCCTTCAAACCAAA	cassava4.1_021048m|PACid:17987644
miR159a	TTTGGATTGAAGGGAGCTCTA	ATCTCGAGGGAAGTTAGGTTT	3	135	155	: :::::.::::::::::::$	TTTAGCTCTCTTCAATCCAAA	cassava4.1_026951m|PACid:17971894		Ribonuclease H-like superfamily protein
miR159a	TTTGGATTGAAGGGAGCTCTA	ATCTCGAGGGAAGTTAGGTTT	3	661	681	:: ::::::::::::::::$	ATGAACTCCCTTCAATCCAAA	cassava4.1_030672m|PACid:17972204		zinc ion binding;nucleic acid binding
miR159a	TTTGGATTGAAGGGAGCTCTA	ATCTCGAGGGAAGTTAGGTTT	3.5	97	117	:.::::::: :::.:::::::$	TGGAGCTCCATTCGATCCAAA	cassava4.1_021857m|PACid:17985170	DUO1	myb-like HTH transcriptional regulator family protein
miR159a	TTTGGATTGAAGGGAGCTCTA	ATCTCGAGGGAAGTTAGGTTT	3.5	97	117	:.::::::: :::.:::::::$	TGGAGCTCCATTCGATCCAAA	cassava4.1_022856m|PACid:17988836	DUO1	myb-like HTH transcriptional regulator family protein
miR159a	TTTGGATTGAAGGGAGCTCTA	ATCTCGAGGGAAGTTAGGTTT	3.5	1382	1402	:.:::::::::::: ::::: $	TGGAGCTCCCTTCACTCCAAT	cassava4.1_004606m|PACid:17973054	MYB33	myb domain protein 33
miR159a	TTTGGATTGAAGGGAGCTCTA	ATCTCGAGGGAAGTTAGGTTT	3.5	959	979	:.:::::::::::: ::::: $	TGGAGCTCCCTTCATTCCAAT	cassava4.1_024052m|PACid:17970192	MYB33	myb domain protein 33
miR159a	TTTGGATTGAAGGGAGCTCTA	ATCTCGAGGGAAGTTAGGTTT	3.5	938	958	:.:::::::::::: ::::: $	TGGAGCTCCCTTCACTCCAAT	cassava4.1_005846m|PACid:17981831	MYB33	myb domain protein 33
miR159a	TTTGGATTGAAGGGAGCTCTA	ATCTCGAGGGAAGTTAGGTTT	3.5	596	616	:.:::::::::::: ::::: $	TGGAGCTCCCTTCACTCCAAT	cassava4.1_030321m|PACid:17967718	MYB33	myb domain protein 33
miR159a	TTTGGATTGAAGGGAGCTCTA	ATCTCGAGGGAAGTTAGGTTT	3.5	506	527	:::::::.::::::: :::::$	AAGAGCTCTCTTCAATGCCAAA	cassava4.1_023704m|PACid:17989255	SPL	sporocyteless (SPL)
miR159a	TTTGGATTGAAGGGAGCTCTA	ATCTCGAGGGAAGTTAGGTTT	3.5	604	624	.:: :::.::::::::::::$	AGGAACTCTCTTCAATCCAAA	cassava4.1_027831m|PACid:17969434		zinc ion binding;nucleic acid binding
miR159a	TTTGGATTGAAGGGAGCTCTA	ATCTCGAGGGAAGTTAGGTTT	4	1773	1793	::::::.:::::.:::::..$	GAGAGCTTCCTTCGATCCAGG	cassava4.1_002814m|PACid:17985347		DNA photolyases;DNA photolyases
miR159a	TTTGGATTGAAGGGAGCTCTA	ATCTCGAGGGAAGTTAGGTTT	4	147	168	::: :.:.:::::.:::::::$	CAGACGTTTCCTTCGATCCAAA	cassava4.1_026422m|PACid:17973411	UGT85A2	UDP-glucosyl transferase 85A2
miR159a	TTTGGATTGAAGGGAGCTCTA	ATCTCGAGGGAAGTTAGGTTT	4	269	290	::::::: :.::::::.::::$	CAGAGCTCACTTTCAATTCAAA	cassava4.1_030014m|PACid:17971753		ENTH/VHS family protein
miR159a	TTTGGATTGAAGGGAGCTCTA	ATCTCGAGGGAAGTTAGGTTT	4	1041	1062	:. :: .::::::::::.::::$	TGCGATTTCCCTTCAATTCAAA	cassava4.1_025907m|PACid:17979537		S-adenosyl-L-methionine-dependent methyltransferases superfamily protein
miR159b	TTTGGATTGAAGGGAGCTCTA	ATCTCGAGGGAAGTTAGGTTT	2.5	500	520	:.::::::::::::: :::::$	TGGAGCTCCCTTCAAACCAAA	cassava4.1_021048m|PACid:17987644
miR159b	TTTGGATTGAAGGGAGCTCTA	ATCTCGAGGGAAGTTAGGTTT	3	135	155	: :::::.::::::::::::$	TTTAGCTCTCTTCAATCCAAA	cassava4.1_026951m|PACid:17971894		Ribonuclease H-like superfamily protein
miR159b	TTTGGATTGAAGGGAGCTCTA	ATCTCGAGGGAAGTTAGGTTT	3	661	681	:: ::::::::::::::::$	ATGAACTCCCTTCAATCCAAA	cassava4.1_030672m|PACid:17972204		zinc ion binding;nucleic acid binding
miR159b	TTTGGATTGAAGGGAGCTCTA	ATCTCGAGGGAAGTTAGGTTT	3.5	97	117	:.::::::: :::.:::::::$	TGGAGCTCCATTCGATCCAAA	cassava4.1_021857m|PACid:17985170	DUO1	myb-like HTH transcriptional regulator family protein
miR159b	TTTGGATTGAAGGGAGCTCTA	ATCTCGAGGGAAGTTAGGTTT	3.5	97	117	:.::::::: :::.:::::::$	TGGAGCTCCATTCGATCCAAA	cassava4.1_022856m|PACid:17988836	DUO1	myb-like HTH transcriptional regulator family protein
miR159b	TTTGGATTGAAGGGAGCTCTA	ATCTCGAGGGAAGTTAGGTTT	3.5	1382	1402	:.:::::::::::: ::::: $	TGGAGCTCCCTTCACTCCAAT	cassava4.1_004606m|PACid:17973054	MYB33	myb domain protein 33
miR159b	TTTGGATTGAAGGGAGCTCTA	ATCTCGAGGGAAGTTAGGTTT	3.5	959	979	:.:::::::::::: ::::: $	TGGAGCTCCCTTCATTCCAAT	cassava4.1_024052m|PACid:17970192	MYB33	myb domain protein 33
miR159b	TTTGGATTGAAGGGAGCTCTA	ATCTCGAGGGAAGTTAGGTTT	3.5	938	958	:.:::::::::::: ::::: $	TGGAGCTCCCTTCACTCCAAT	cassava4.1_005846m|PACid:17981831	MYB33	myb domain protein 33
miR159b	TTTGGATTGAAGGGAGCTCTA	ATCTCGAGGGAAGTTAGGTTT	3.5	596	616	:.:::::::::::: ::::: $	TGGAGCTCCCTTCACTCCAAT	cassava4.1_030321m|PACid:17967718	MYB33	myb domain protein 33
miR159b	TTTGGATTGAAGGGAGCTCTA	ATCTCGAGGGAAGTTAGGTTT	3.5	506	527	:::::::.::::::: :::::$	AAGAGCTCTCTTCAATGCCAAA	cassava4.1_023704m|PACid:17989255	SPL	sporocyteless (SPL)
miR159b	TTTGGATTGAAGGGAGCTCTA	ATCTCGAGGGAAGTTAGGTTT	3.5	604	624	.:: :::.::::::::::::$	AGGAACTCTCTTCAATCCAAA	cassava4.1_027831m|PACid:17969434		zinc ion binding;nucleic acid binding
miR159b	TTTGGATTGAAGGGAGCTCTA	ATCTCGAGGGAAGTTAGGTTT	4	1773	1793	::::::.:::::.:::::..$	GAGAGCTTCCTTCGATCCAGG	cassava4.1_002814m|PACid:17985347		DNA photolyases;DNA photolyases
miR159b	TTTGGATTGAAGGGAGCTCTA	ATCTCGAGGGAAGTTAGGTTT	4	147	168	::: :.:.:::::.:::::::$	CAGACGTTTCCTTCGATCCAAA	cassava4.1_026422m|PACid:17973411	UGT85A2	UDP-glucosyl transferase 85A2
miR159b	TTTGGATTGAAGGGAGCTCTA	ATCTCGAGGGAAGTTAGGTTT	4	269	290	::::::: :.::::::.::::$	CAGAGCTCACTTTCAATTCAAA	cassava4.1_030014m|PACid:17971753		ENTH/VHS family protein
miR159b	TTTGGATTGAAGGGAGCTCTA	ATCTCGAGGGAAGTTAGGTTT	4	1041	1062	:. :: .::::::::::.::::$	TGCGATTTCCCTTCAATTCAAA	cassava4.1_025907m|PACid:17979537		S-adenosyl-L-methionine-dependent methyltransferases superfamily protein
miR160c	TGCCTGGCTCCCTGAATGCCA	ACCGTAAGTCCCTCGGTCCGT	1	1428	1448	:::::: ::::::::::::::$	TGGCATGCAGGGAGCCAGGCA	cassava4.1_004122m|PACid:17971854	ARF17	auxin response factor 17
miR160c	TGCCTGGCTCCCTGAATGCCA	ACCGTAAGTCCCTCGGTCCGT	1	1416	1436	:::::: ::::::::::::::$	TGGCATGCAGGGAGCCAGGCA	cassava4.1_002684m|PACid:17967245	ARF16	auxin response factor 16
miR160c	TGCCTGGCTCCCTGAATGCCA	ACCGTAAGTCCCTCGGTCCGT	2	1674	1694	::::: ::::::::::::::$	AGGCATACAGGGAGCCAGGCA	cassava4.1_004707m|PACid:17980850	ARF10	auxin response factor 10
miR160c	TGCCTGGCTCCCTGAATGCCA	ACCGTAAGTCCCTCGGTCCGT	2	1450	1470	::::: ::::::::::::::$	AGGCATACAGGGAGCCAGGCA	cassava4.1_004716m|PACid:17980849	ARF10	auxin response factor 10
miR160c	TGCCTGGCTCCCTGAATGCCA	ACCGTAAGTCCCTCGGTCCGT	2	1440	1460	::::: ::::::::::::::$	AGGCATACAGGGAGCCAGGCA	cassava4.1_002980m|PACid:17967195	ARF16	auxin response factor 16
miR160c	TGCCTGGCTCCCTGAATGCCA	ACCGTAAGTCCCTCGGTCCGT	2	1502	1522	::::: ::::::::::::::$	AGGCATACAGGGAGCCAGGCA	cassava4.1_002668m|PACid:17968894	ARF10	auxin response factor 10
miR160c	TGCCTGGCTCCCTGAATGCCA	ACCGTAAGTCCCTCGGTCCGT	2	1568	1588	::::: ::::::::::::::$	AGGCATACAGGGAGCCAGGCA	cassava4.1_002960m|PACid:17968723	ARF16	auxin response factor 16
miR160c	TGCCTGGCTCCCTGAATGCCA	ACCGTAAGTCCCTCGGTCCGT	4	1452	1471	:: :::::::::.:::: :::$	TGTCATTCAGGGGGCCAGCA	cassava4.1_005029m|PACid:17962199		alpha/beta-Hydrolases superfamily protein
miR160d	TGCCTGGCTCCCTGAATGCCA	ACCGTAAGTCCCTCGGTCCGT	1	1428	1448	:::::: ::::::::::::::$	TGGCATGCAGGGAGCCAGGCA	cassava4.1_004122m|PACid:17971854	ARF17	auxin response factor 17
miR160d	TGCCTGGCTCCCTGAATGCCA	ACCGTAAGTCCCTCGGTCCGT	1	1416	1436	:::::: ::::::::::::::$	TGGCATGCAGGGAGCCAGGCA	cassava4.1_002684m|PACid:17967245	ARF16	auxin response factor 16
miR160d	TGCCTGGCTCCCTGAATGCCA	ACCGTAAGTCCCTCGGTCCGT	2	1674	1694	::::: ::::::::::::::$	AGGCATACAGGGAGCCAGGCA	cassava4.1_004707m|PACid:17980850	ARF10	auxin response factor 10
miR160d	TGCCTGGCTCCCTGAATGCCA	ACCGTAAGTCCCTCGGTCCGT	2	1450	1470	::::: ::::::::::::::$	AGGCATACAGGGAGCCAGGCA	cassava4.1_004716m|PACid:17980849	ARF10	auxin response factor 10
miR160d	TGCCTGGCTCCCTGAATGCCA	ACCGTAAGTCCCTCGGTCCGT	2	1440	1460	::::: ::::::::::::::$	AGGCATACAGGGAGCCAGGCA	cassava4.1_002980m|PACid:17967195	ARF16	auxin response factor 16
miR160d	TGCCTGGCTCCCTGAATGCCA	ACCGTAAGTCCCTCGGTCCGT	2	1502	1522	::::: ::::::::::::::$	AGGCATACAGGGAGCCAGGCA	cassava4.1_002668m|PACid:17968894	ARF10	auxin response factor 10
miR160d	TGCCTGGCTCCCTGAATGCCA	ACCGTAAGTCCCTCGGTCCGT	2	1568	1588	::::: ::::::::::::::$	AGGCATACAGGGAGCCAGGCA	cassava4.1_002960m|PACid:17968723	ARF16	auxin response factor 16
miR160d	TGCCTGGCTCCCTGAATGCCA	ACCGTAAGTCCCTCGGTCCGT	4	1452	1471	:: :::::::::.:::: :::$	TGTCATTCAGGGGGCCAGCA	cassava4.1_005029m|PACid:17962199		alpha/beta-Hydrolases superfamily protein
miR160e	TGCCTGGCTCCCTGTATGCCA	ACCGTATGTCCCTCGGTCCGT	0.5	1428	1448	::::::.::::::::::::::$	TGGCATGCAGGGAGCCAGGCA	cassava4.1_004122m|PACid:17971854	ARF17	auxin response factor 17
miR160e	TGCCTGGCTCCCTGTATGCCA	ACCGTATGTCCCTCGGTCCGT	0.5	1416	1436	::::::.::::::::::::::$	TGGCATGCAGGGAGCCAGGCA	cassava4.1_002684m|PACid:17967245	ARF16	auxin response factor 16
miR160e	TGCCTGGCTCCCTGTATGCCA	ACCGTATGTCCCTCGGTCCGT	1	1674	1694	::::::::::::::::::::$	AGGCATACAGGGAGCCAGGCA	cassava4.1_004707m|PACid:17980850	ARF10	auxin response factor 10
miR160e	TGCCTGGCTCCCTGTATGCCA	ACCGTATGTCCCTCGGTCCGT	1	1450	1470	::::::::::::::::::::$	AGGCATACAGGGAGCCAGGCA	cassava4.1_004716m|PACid:17980849	ARF10	auxin response factor 10
miR160e	TGCCTGGCTCCCTGTATGCCA	ACCGTATGTCCCTCGGTCCGT	1	1440	1460	::::::::::::::::::::$	AGGCATACAGGGAGCCAGGCA	cassava4.1_002980m|PACid:17967195	ARF16	auxin response factor 16
miR160e	TGCCTGGCTCCCTGTATGCCA	ACCGTATGTCCCTCGGTCCGT	1	1502	1522	::::::::::::::::::::$	AGGCATACAGGGAGCCAGGCA	cassava4.1_002668m|PACid:17968894	ARF10	auxin response factor 10
miR160e	TGCCTGGCTCCCTGTATGCCA	ACCGTATGTCCCTCGGTCCGT	1	1568	1588	::::::::::::::::::::$	AGGCATACAGGGAGCCAGGCA	cassava4.1_002960m|PACid:17968723	ARF16	auxin response factor 16
miR160e	TGCCTGGCTCCCTGTATGCCA	ACCGTATGTCCCTCGGTCCGT	4	463	483	:::::::.::::::: :::..$	TGGCATATAGGGAGCAAGGTG	cassava4.1_005618m|PACid:17968884		alpha/beta-Hydrolases superfamily protein
miR160f	TGCCTGGCTCCCTGTATGCCA	ACCGTATGTCCCTCGGTCCGT	0.5	1428	1448	::::::.::::::::::::::$	TGGCATGCAGGGAGCCAGGCA	cassava4.1_004122m|PACid:17971854	ARF17	auxin response factor 17
miR160f	TGCCTGGCTCCCTGTATGCCA	ACCGTATGTCCCTCGGTCCGT	0.5	1416	1436	::::::.::::::::::::::$	TGGCATGCAGGGAGCCAGGCA	cassava4.1_002684m|PACid:17967245	ARF16	auxin response factor 16
miR160f	TGCCTGGCTCCCTGTATGCCA	ACCGTATGTCCCTCGGTCCGT	1	1674	1694	::::::::::::::::::::$	AGGCATACAGGGAGCCAGGCA	cassava4.1_004707m|PACid:17980850	ARF10	auxin response factor 10
miR160f	TGCCTGGCTCCCTGTATGCCA	ACCGTATGTCCCTCGGTCCGT	1	1450	1470	::::::::::::::::::::$	AGGCATACAGGGAGCCAGGCA	cassava4.1_004716m|PACid:17980849	ARF10	auxin response factor 10
miR160f	TGCCTGGCTCCCTGTATGCCA	ACCGTATGTCCCTCGGTCCGT	1	1440	1460	::::::::::::::::::::$	AGGCATACAGGGAGCCAGGCA	cassava4.1_002980m|PACid:17967195	ARF16	auxin response factor 16
miR160f	TGCCTGGCTCCCTGTATGCCA	ACCGTATGTCCCTCGGTCCGT	1	1502	1522	::::::::::::::::::::$	AGGCATACAGGGAGCCAGGCA	cassava4.1_002668m|PACid:17968894	ARF10	auxin response factor 10
miR160f	TGCCTGGCTCCCTGTATGCCA	ACCGTATGTCCCTCGGTCCGT	1	1568	1588	::::::::::::::::::::$	AGGCATACAGGGAGCCAGGCA	cassava4.1_002960m|PACid:17968723	ARF16	auxin response factor 16
miR160f	TGCCTGGCTCCCTGTATGCCA	ACCGTATGTCCCTCGGTCCGT	4	463	483	:::::::.::::::: :::..$	TGGCATATAGGGAGCAAGGTG	cassava4.1_005618m|PACid:17968884		alpha/beta-Hydrolases superfamily protein
miR160g	TGCCTGGCTCCCTGTATGCCA	ACCGTATGTCCCTCGGTCCGT	0.5	1428	1448	::::::.::::::::::::::$	TGGCATGCAGGGAGCCAGGCA	cassava4.1_004122m|PACid:17971854	ARF17	auxin response factor 17
miR160g	TGCCTGGCTCCCTGTATGCCA	ACCGTATGTCCCTCGGTCCGT	0.5	1416	1436	::::::.::::::::::::::$	TGGCATGCAGGGAGCCAGGCA	cassava4.1_002684m|PACid:17967245	ARF16	auxin response factor 16
miR160g	TGCCTGGCTCCCTGTATGCCA	ACCGTATGTCCCTCGGTCCGT	1	1674	1694	::::::::::::::::::::$	AGGCATACAGGGAGCCAGGCA	cassava4.1_004707m|PACid:17980850	ARF10	auxin response factor 10
miR160g	TGCCTGGCTCCCTGTATGCCA	ACCGTATGTCCCTCGGTCCGT	1	1450	1470	::::::::::::::::::::$	AGGCATACAGGGAGCCAGGCA	cassava4.1_004716m|PACid:17980849	ARF10	auxin response factor 10
miR160g	TGCCTGGCTCCCTGTATGCCA	ACCGTATGTCCCTCGGTCCGT	1	1440	1460	::::::::::::::::::::$	AGGCATACAGGGAGCCAGGCA	cassava4.1_002980m|PACid:17967195	ARF16	auxin response factor 16
miR160g	TGCCTGGCTCCCTGTATGCCA	ACCGTATGTCCCTCGGTCCGT	1	1502	1522	::::::::::::::::::::$	AGGCATACAGGGAGCCAGGCA	cassava4.1_002668m|PACid:17968894	ARF10	auxin response factor 10
miR160g	TGCCTGGCTCCCTGTATGCCA	ACCGTATGTCCCTCGGTCCGT	1	1568	1588	::::::::::::::::::::$	AGGCATACAGGGAGCCAGGCA	cassava4.1_002960m|PACid:17968723	ARF16	auxin response factor 16
miR160g	TGCCTGGCTCCCTGTATGCCA	ACCGTATGTCCCTCGGTCCGT	4	463	483	:::::::.::::::: :::..$	TGGCATATAGGGAGCAAGGTG	cassava4.1_005618m|PACid:17968884		alpha/beta-Hydrolases superfamily protein
miR162a	TCGATAAACCTCTGCATCCAG	GACCTACGTCTCCAAATAGCT	2	3814	3835	:::::::::::::: :::::::$	CTGGATGCAGAGGTGTTATCGA	cassava4.1_000068m|PACid:17975569	DCL1	dicer-like 1
miR162b	TCGATAAACCTCTGCATCCAG	GACCTACGTCTCCAAATAGCT	2	3814	3835	:::::::::::::: :::::::$	CTGGATGCAGAGGTGTTATCGA	cassava4.1_000068m|PACid:17975569	DCL1	dicer-like 1
miR164a	TGGAGAAGCAGGGCACATGCT	TCGTACACGGGACGAAGAGGT	1	614	634	:::: ::::::::::::::::$	AGCAAGTGCCCTGCTTCTCCA	cassava4.1_029889m|PACid:17973439	NAC1	NAC domain containing protein 1
miR164a	TGGAGAAGCAGGGCACATGCT	TCGTACACGGGACGAAGAGGT	2	611	631	:::: :::.::::::::::::$	AGCAAGTGTCCTGCTTCTCCA	cassava4.1_020925m|PACid:17985095	NAC1	NAC domain containing protein 1
miR164a	TGGAGAAGCAGGGCACATGCT	TCGTACACGGGACGAAGAGGT	3	704	724	:::: :::.::::.:::::::$	AGCACGTGTCCTGTTTCTCCA	cassava4.1_026876m|PACid:17970254	CUC2	NAC (No Apical Meristem) domain transcriptional regulator superfamily protein
miR164a	TGGAGAAGCAGGGCACATGCT	TCGTACACGGGACGAAGAGGT	3	698	718	:::: :::.::::.:::::::$	AGCACGTGTCCTGTTTCTCCA	cassava4.1_031247m|PACid:17987134	CUC2	NAC (No Apical Meristem) domain transcriptional regulator superfamily protein
miR164a	TGGAGAAGCAGGGCACATGCT	TCGTACACGGGACGAAGAGGT	3.5	869	889	.: ::::::::::::::::$	CCTACGTGCCCTGCTTCTCCA	cassava4.1_010528m|PACid:17974117	NAC100	NAC domain containing protein 100
miR164a	TGGAGAAGCAGGGCACATGCT	TCGTACACGGGACGAAGAGGT	3.5	638	658	.: ::::::::::::::::$	CCTACGTGCCCTGCTTCTCCA	cassava4.1_026590m|PACid:17968973	NAC100	NAC domain containing protein 100
miR164a	TGGAGAAGCAGGGCACATGCT	TCGTACACGGGACGAAGAGGT	3.5	6775	6794	::::: ::::::::::::.$	AGCATAACCCTGCTTCTCCG	cassava4.1_000022m|PACid:17976751
miR164a	TGGAGAAGCAGGGCACATGCT	TCGTACACGGGACGAAGAGGT	3.5	6766	6785	::::: ::::::::::::.$	AGCATAACCCTGCTTCTCCG	cassava4.1_000024m|PACid:17976752
miR164a	TGGAGAAGCAGGGCACATGCT	TCGTACACGGGACGAAGAGGT	4	483	504	.:: .::: :::::.:::::::$	GGCGGTGTCCCCTGTTTCTCCA	cassava4.1_030111m|PACid:17971880	ENODL1	early nodulin-like protein 1
miR164a	TGGAGAAGCAGGGCACATGCT	TCGTACACGGGACGAAGAGGT	4	676	695	::::: ::::::::::.::. $	AGCATTGCCCTGCTTTTCTT	cassava4.1_022147m|PACid:17972496	ATCHX13	Cation/hydrogen exchanger family protein
miR164a	TGGAGAAGCAGGGCACATGCT	TCGTACACGGGACGAAGAGGT	4	2542	2561	:::: : :..:::::::::::$	AGCAGGGTTCTGCTTCTCCA	cassava4.1_000706m|PACid:17970209		ENTH/VHS family protein
miR164a	TGGAGAAGCAGGGCACATGCT	TCGTACACGGGACGAAGAGGT	4	2312	2331	:::: : :..:::::::::::$	AGCAGGGTTCTGCTTCTCCA	cassava4.1_000704m|PACid:17970208		ENTH/VHS family protein
miR164a	TGGAGAAGCAGGGCACATGCT	TCGTACACGGGACGAAGAGGT	4	191	212	:: ::: :::::: ::::::::$	AGACATATGCCCTCCTTCTCCA	cassava4.1_003369m|PACid:17961246		Tetratricopeptide repeat (TPR)-like superfamily protein
miR164a	TGGAGAAGCAGGGCACATGCT	TCGTACACGGGACGAAGAGGT	4	1351	1371	:::: : ::::::::::.::$	AGCAAGCTCCCTGCTTCTTCA	cassava4.1_008924m|PACid:17991491	ADT1	arogenate dehydratase 1
miR164a	TGGAGAAGCAGGGCACATGCT	TCGTACACGGGACGAAGAGGT	4	166	187	:::: :: :::::.:::::::$	AGCAGAGTCCCCTGTTTCTCCA	cassava4.1_006566m|PACid:17982631		Pectin lyase-like superfamily protein
miR164a	TGGAGAAGCAGGGCACATGCT	TCGTACACGGGACGAAGAGGT	4	346	366	: :::: :.:::::::::::$	ATCATGATCTCTGCTTCTCCA	cassava4.1_028107m|PACid:17993987		alpha/beta-Hydrolases superfamily protein
miR164a	TGGAGAAGCAGGGCACATGCT	TCGTACACGGGACGAAGAGGT	4	3286	3305	::::: : .:::::::::.::$	AGCATTATCCTGCTTCTTCA	cassava4.1_000365m|PACid:17975422		Tetratricopeptide repeat (TPR)-like superfamily protein
miR164a	TGGAGAAGCAGGGCACATGCT	TCGTACACGGGACGAAGAGGT	4	236	255	::: ::: :::: ::::::::$	AGCCTGTCCCTCCTTCTCCA	cassava4.1_017073m|PACid:17988190	OHP2	one-helix protein 2
miR164b	TGGAGAAGCAGGGCACGTGCA	ACGTGCACGGGACGAAGAGGT	2	614	634	::: ::::::::::::::::$	AGCAAGTGCCCTGCTTCTCCA	cassava4.1_029889m|PACid:17973439	NAC1	NAC domain containing protein 1
miR164b	TGGAGAAGCAGGGCACGTGCA	ACGTGCACGGGACGAAGAGGT	2.5	869	889	.::::::::::::::::::$	CCTACGTGCCCTGCTTCTCCA	cassava4.1_010528m|PACid:17974117	NAC100	NAC domain containing protein 100
miR164b	TGGAGAAGCAGGGCACGTGCA	ACGTGCACGGGACGAAGAGGT	2.5	638	658	.::::::::::::::::::$	CCTACGTGCCCTGCTTCTCCA	cassava4.1_026590m|PACid:17968973	NAC100	NAC domain containing protein 100
miR164b	TGGAGAAGCAGGGCACGTGCA	ACGTGCACGGGACGAAGAGGT	3	704	724	:::::::.::::.:::::::$	AGCACGTGTCCTGTTTCTCCA	cassava4.1_026876m|PACid:17970254	CUC2	NAC (No Apical Meristem) domain transcriptional regulator superfamily protein
miR164b	TGGAGAAGCAGGGCACGTGCA	ACGTGCACGGGACGAAGAGGT	3	698	718	:::::::.::::.:::::::$	AGCACGTGTCCTGTTTCTCCA	cassava4.1_031247m|PACid:17987134	CUC2	NAC (No Apical Meristem) domain transcriptional regulator superfamily protein
miR164b	TGGAGAAGCAGGGCACGTGCA	ACGTGCACGGGACGAAGAGGT	3	611	631	::: :::.::::::::::::$	AGCAAGTGTCCTGCTTCTCCA	cassava4.1_020925m|PACid:17985095	NAC1	NAC domain containing protein 1
miR164b	TGGAGAAGCAGGGCACGTGCA	ACGTGCACGGGACGAAGAGGT	3.5	344	363	:: .: :::::::::::::: $	TGGCATGCCCTGCTTCTCCC	cassava4.1_010948m|PACid:17965138	UXS5	UDP-XYL synthase 5
miR164b	TGGAGAAGCAGGGCACGTGCA	ACGTGCACGGGACGAAGAGGT	3.5	344	363	:: .: :::::::::::::: $	TGGCATGCCCTGCTTCTCCC	cassava4.1_010972m|PACid:17965139	UXS5	UDP-XYL synthase 5
miR164b	TGGAGAAGCAGGGCACGTGCA	ACGTGCACGGGACGAAGAGGT	4	449	469	:::::: ::::::::::::$	CTCACGTGACCTGCTTCTCCA	cassava4.1_025545m|PACid:17978771	NAC100	NAC domain containing protein 100
miR164b	TGGAGAAGCAGGGCACGTGCA	ACGTGCACGGGACGAAGAGGT	4	439	459	..: :::::::::::::::$	CTTGCCTGCCCTGCTTCTCCA	cassava4.1_010996m|PACid:17989484	UXS6	UDP-XYL synthase 6
miR164b	TGGAGAAGCAGGGCACGTGCA	ACGTGCACGGGACGAAGAGGT	4	1470	1491	::: :: : .::::::::::::$	TGCAACCTCTCCTGCTTCTCCA	cassava4.1_027217m|PACid:17968043	SYN3	Rad21/Rec8-like family protein
miR164b	TGGAGAAGCAGGGCACGTGCA	ACGTGCACGGGACGAAGAGGT	4	1337	1356	:: :: : ::::::::::.::$	TGAACTACCCTGCTTCTTCA	cassava4.1_026652m|PACid:17983967		VQ motif-containing protein
miR164c	TGGAGAAGCAGGGCACGTGCA	ACGTGCACGGGACGAAGAGGT	2	614	634	::: ::::::::::::::::$	AGCAAGTGCCCTGCTTCTCCA	cassava4.1_029889m|PACid:17973439	NAC1	NAC domain containing protein 1
miR164c	TGGAGAAGCAGGGCACGTGCA	ACGTGCACGGGACGAAGAGGT	2.5	869	889	.::::::::::::::::::$	CCTACGTGCCCTGCTTCTCCA	cassava4.1_010528m|PACid:17974117	NAC100	NAC domain containing protein 100
miR164c	TGGAGAAGCAGGGCACGTGCA	ACGTGCACGGGACGAAGAGGT	2.5	638	658	.::::::::::::::::::$	CCTACGTGCCCTGCTTCTCCA	cassava4.1_026590m|PACid:17968973	NAC100	NAC domain containing protein 100
miR164c	TGGAGAAGCAGGGCACGTGCA	ACGTGCACGGGACGAAGAGGT	3	704	724	:::::::.::::.:::::::$	AGCACGTGTCCTGTTTCTCCA	cassava4.1_026876m|PACid:17970254	CUC2	NAC (No Apical Meristem) domain transcriptional regulator superfamily protein
miR164c	TGGAGAAGCAGGGCACGTGCA	ACGTGCACGGGACGAAGAGGT	3	698	718	:::::::.::::.:::::::$	AGCACGTGTCCTGTTTCTCCA	cassava4.1_031247m|PACid:17987134	CUC2	NAC (No Apical Meristem) domain transcriptional regulator superfamily protein
miR164c	TGGAGAAGCAGGGCACGTGCA	ACGTGCACGGGACGAAGAGGT	3	611	631	::: :::.::::::::::::$	AGCAAGTGTCCTGCTTCTCCA	cassava4.1_020925m|PACid:17985095	NAC1	NAC domain containing protein 1
miR164c	TGGAGAAGCAGGGCACGTGCA	ACGTGCACGGGACGAAGAGGT	3.5	344	363	:: .: :::::::::::::: $	TGGCATGCCCTGCTTCTCCC	cassava4.1_010948m|PACid:17965138	UXS5	UDP-XYL synthase 5
miR164c	TGGAGAAGCAGGGCACGTGCA	ACGTGCACGGGACGAAGAGGT	3.5	344	363	:: .: :::::::::::::: $	TGGCATGCCCTGCTTCTCCC	cassava4.1_010972m|PACid:17965139	UXS5	UDP-XYL synthase 5
miR164c	TGGAGAAGCAGGGCACGTGCA	ACGTGCACGGGACGAAGAGGT	4	449	469	:::::: ::::::::::::$	CTCACGTGACCTGCTTCTCCA	cassava4.1_025545m|PACid:17978771	NAC100	NAC domain containing protein 100
miR164c	TGGAGAAGCAGGGCACGTGCA	ACGTGCACGGGACGAAGAGGT	4	439	459	..: :::::::::::::::$	CTTGCCTGCCCTGCTTCTCCA	cassava4.1_010996m|PACid:17989484	UXS6	UDP-XYL synthase 6
miR164c	TGGAGAAGCAGGGCACGTGCA	ACGTGCACGGGACGAAGAGGT	4	1470	1491	::: :: : .::::::::::::$	TGCAACCTCTCCTGCTTCTCCA	cassava4.1_027217m|PACid:17968043	SYN3	Rad21/Rec8-like family protein
miR164c	TGGAGAAGCAGGGCACGTGCA	ACGTGCACGGGACGAAGAGGT	4	1337	1356	:: :: : ::::::::::.::$	TGAACTACCCTGCTTCTTCA	cassava4.1_026652m|PACid:17983967		VQ motif-containing protein
miR164d	TGGAGAAGCAGGGCACGTGCA	ACGTGCACGGGACGAAGAGGT	2	614	634	::: ::::::::::::::::$	AGCAAGTGCCCTGCTTCTCCA	cassava4.1_029889m|PACid:17973439	NAC1	NAC domain containing protein 1
miR164d	TGGAGAAGCAGGGCACGTGCA	ACGTGCACGGGACGAAGAGGT	2.5	869	889	.::::::::::::::::::$	CCTACGTGCCCTGCTTCTCCA	cassava4.1_010528m|PACid:17974117	NAC100	NAC domain containing protein 100
miR164d	TGGAGAAGCAGGGCACGTGCA	ACGTGCACGGGACGAAGAGGT	2.5	638	658	.::::::::::::::::::$	CCTACGTGCCCTGCTTCTCCA	cassava4.1_026590m|PACid:17968973	NAC100	NAC domain containing protein 100
miR164d	TGGAGAAGCAGGGCACGTGCA	ACGTGCACGGGACGAAGAGGT	3	704	724	:::::::.::::.:::::::$	AGCACGTGTCCTGTTTCTCCA	cassava4.1_026876m|PACid:17970254	CUC2	NAC (No Apical Meristem) domain transcriptional regulator superfamily protein
miR164d	TGGAGAAGCAGGGCACGTGCA	ACGTGCACGGGACGAAGAGGT	3	698	718	:::::::.::::.:::::::$	AGCACGTGTCCTGTTTCTCCA	cassava4.1_031247m|PACid:17987134	CUC2	NAC (No Apical Meristem) domain transcriptional regulator superfamily protein
miR164d	TGGAGAAGCAGGGCACGTGCA	ACGTGCACGGGACGAAGAGGT	3	611	631	::: :::.::::::::::::$	AGCAAGTGTCCTGCTTCTCCA	cassava4.1_020925m|PACid:17985095	NAC1	NAC domain containing protein 1
miR164d	TGGAGAAGCAGGGCACGTGCA	ACGTGCACGGGACGAAGAGGT	3.5	344	363	:: .: :::::::::::::: $	TGGCATGCCCTGCTTCTCCC	cassava4.1_010948m|PACid:17965138	UXS5	UDP-XYL synthase 5
miR164d	TGGAGAAGCAGGGCACGTGCA	ACGTGCACGGGACGAAGAGGT	3.5	344	363	:: .: :::::::::::::: $	TGGCATGCCCTGCTTCTCCC	cassava4.1_010972m|PACid:17965139	UXS5	UDP-XYL synthase 5
miR164d	TGGAGAAGCAGGGCACGTGCA	ACGTGCACGGGACGAAGAGGT	4	449	469	:::::: ::::::::::::$	CTCACGTGACCTGCTTCTCCA	cassava4.1_025545m|PACid:17978771	NAC100	NAC domain containing protein 100
miR164d	TGGAGAAGCAGGGCACGTGCA	ACGTGCACGGGACGAAGAGGT	4	439	459	..: :::::::::::::::$	CTTGCCTGCCCTGCTTCTCCA	cassava4.1_010996m|PACid:17989484	UXS6	UDP-XYL synthase 6
miR164d	TGGAGAAGCAGGGCACGTGCA	ACGTGCACGGGACGAAGAGGT	4	1470	1491	::: :: : .::::::::::::$	TGCAACCTCTCCTGCTTCTCCA	cassava4.1_027217m|PACid:17968043	SYN3	Rad21/Rec8-like family protein
miR164d	TGGAGAAGCAGGGCACGTGCA	ACGTGCACGGGACGAAGAGGT	4	1337	1356	:: :: : ::::::::::.::$	TGAACTACCCTGCTTCTTCA	cassava4.1_026652m|PACid:17983967		VQ motif-containing protein
miR166a	TCGGACCAGGCTTCATTCCCC	CCCCTTACTTCGGACCAGGCT	2.5	1715	1735	::::::::::::::::::.$	CTGGAATGAAGCCTGGTCCGG	cassava4.1_001672m|PACid:17984157	ATHB-15	Homeobox-leucine zipper family protein / lipid-binding START domain-containing protein
miR166a	TCGGACCAGGCTTCATTCCCC	CCCCTTACTTCGGACCAGGCT	2.5	1613	1633	::::::::::::::::::.$	CTGGAATGAAGCCTGGTCCGG	cassava4.1_001674m|PACid:17983740	ATHB-15	Homeobox-leucine zipper family protein / lipid-binding START domain-containing protein
miR166a	TCGGACCAGGCTTCATTCCCC	CCCCTTACTTCGGACCAGGCT	3	1372	1392	::.:::::::::::::::.$	CTGGGATGAAGCCTGGTCCGG	cassava4.1_001653m|PACid:17968895	REV	Homeobox-leucine zipper family protein / lipid-binding START domain-containing protein
miR166a	TCGGACCAGGCTTCATTCCCC	CCCCTTACTTCGGACCAGGCT	3	1357	1377	::.:::::::::::::::.$	CTGGGATGAAGCCTGGTCCGG	cassava4.1_001649m|PACid:17980963	REV	Homeobox-leucine zipper family protein / lipid-binding START domain-containing protein
miR166a	TCGGACCAGGCTTCATTCCCC	CCCCTTACTTCGGACCAGGCT	3	808	828	::.:::::::::::::::.$	CTGGGATGAAGCCTGGTCCGG	cassava4.1_001673m|PACid:17971534	ATHB-15	Homeobox-leucine zipper family protein / lipid-binding START domain-containing protein
miR166a	TCGGACCAGGCTTCATTCCCC	CCCCTTACTTCGGACCAGGCT	3	815	835	::.:::::::::::::::.$	CTGGGATGAAGCCTGGTCCGG	cassava4.1_001600m|PACid:17978343	HB-8	homeobox gene 8
miR166a	TCGGACCAGGCTTCATTCCCC	CCCCTTACTTCGGACCAGGCT	3	882	902	::.:::::::::::::::.$	TTGGGATGAAGCCTGGTCCGG	cassava4.1_001618m|PACid:17986922	PHB	Homeobox-leucine zipper family protein / lipid-binding START domain-containing protein
miR166a	TCGGACCAGGCTTCATTCCCC	CCCCTTACTTCGGACCAGGCT	3	737	757	::.:::::::::::::::.$	CTGGGATGAAGCCTGGTCCGG	cassava4.1_001660m|PACid:17978344	HB-8	homeobox gene 8
miR166a	TCGGACCAGGCTTCATTCCCC	CCCCTTACTTCGGACCAGGCT	3	737	757	::.:::::::::::::::.$	CTGGGATGAAGCCTGGTCCGG	cassava4.1_001956m|PACid:17978345	HB-8	homeobox gene 8
miR166a	TCGGACCAGGCTTCATTCCCC	CCCCTTACTTCGGACCAGGCT	3.5	572	592	:: :::::::::::::::.$	TTGGTATGAAGCCTGGTCCGG	cassava4.1_001619m|PACid:17985458	PHB	Homeobox-leucine zipper family protein / lipid-binding START domain-containing protein
miR166a	TCGGACCAGGCTTCATTCCCC	CCCCTTACTTCGGACCAGGCT	4	448	467	:: ::: :::::::::::.: $	GGAGAAGAAGCCTGGTCTGT	cassava4.1_015875m|PACid:17966953	COR47	cold-regulated 47
miR166a	TCGGACCAGGCTTCATTCCCC	CCCCTTACTTCGGACCAGGCT	4	160	179	:: ::: :::: :::::::::$	GGTGAAGAAGACTGGTCCGA	cassava4.1_031951m|PACid:17979187
miR166a	TCGGACCAGGCTTCATTCCCC	CCCCTTACTTCGGACCAGGCT	4	1309	1330	: ::: : :::::::::::::$	GAGGACTTAAAGCCTGGTCCGA	cassava4.1_009801m|PACid:17973482		Glycosyl hydrolase superfamily protein
miR166a	TCGGACCAGGCTTCATTCCCC	CCCCTTACTTCGGACCAGGCT	4	1027	1048	: ::: : :::::::::::::$	GAGGACTTAAAGCCTGGTCCGA	cassava4.1_009671m|PACid:17973481		Glycosyl hydrolase superfamily protein
miR166b	TCGGACCAGGCTTCATTCCCC	CCCCTTACTTCGGACCAGGCT	2.5	1715	1735	::::::::::::::::::.$	CTGGAATGAAGCCTGGTCCGG	cassava4.1_001672m|PACid:17984157	ATHB-15	Homeobox-leucine zipper family protein / lipid-binding START domain-containing protein
miR166b	TCGGACCAGGCTTCATTCCCC	CCCCTTACTTCGGACCAGGCT	2.5	1613	1633	::::::::::::::::::.$	CTGGAATGAAGCCTGGTCCGG	cassava4.1_001674m|PACid:17983740	ATHB-15	Homeobox-leucine zipper family protein / lipid-binding START domain-containing protein
miR166b	TCGGACCAGGCTTCATTCCCC	CCCCTTACTTCGGACCAGGCT	3	1372	1392	::.:::::::::::::::.$	CTGGGATGAAGCCTGGTCCGG	cassava4.1_001653m|PACid:17968895	REV	Homeobox-leucine zipper family protein / lipid-binding START domain-containing protein
miR166b	TCGGACCAGGCTTCATTCCCC	CCCCTTACTTCGGACCAGGCT	3	1357	1377	::.:::::::::::::::.$	CTGGGATGAAGCCTGGTCCGG	cassava4.1_001649m|PACid:17980963	REV	Homeobox-leucine zipper family protein / lipid-binding START domain-containing protein
miR166b	TCGGACCAGGCTTCATTCCCC	CCCCTTACTTCGGACCAGGCT	3	808	828	::.:::::::::::::::.$	CTGGGATGAAGCCTGGTCCGG	cassava4.1_001673m|PACid:17971534	ATHB-15	Homeobox-leucine zipper family protein / lipid-binding START domain-containing protein
miR166b	TCGGACCAGGCTTCATTCCCC	CCCCTTACTTCGGACCAGGCT	3	815	835	::.:::::::::::::::.$	CTGGGATGAAGCCTGGTCCGG	cassava4.1_001600m|PACid:17978343	HB-8	homeobox gene 8
miR166b	TCGGACCAGGCTTCATTCCCC	CCCCTTACTTCGGACCAGGCT	3	882	902	::.:::::::::::::::.$	TTGGGATGAAGCCTGGTCCGG	cassava4.1_001618m|PACid:17986922	PHB	Homeobox-leucine zipper family protein / lipid-binding START domain-containing protein
miR166b	TCGGACCAGGCTTCATTCCCC	CCCCTTACTTCGGACCAGGCT	3	737	757	::.:::::::::::::::.$	CTGGGATGAAGCCTGGTCCGG	cassava4.1_001660m|PACid:17978344	HB-8	homeobox gene 8
miR166b	TCGGACCAGGCTTCATTCCCC	CCCCTTACTTCGGACCAGGCT	3	737	757	::.:::::::::::::::.$	CTGGGATGAAGCCTGGTCCGG	cassava4.1_001956m|PACid:17978345	HB-8	homeobox gene 8
miR166b	TCGGACCAGGCTTCATTCCCC	CCCCTTACTTCGGACCAGGCT	3.5	572	592	:: :::::::::::::::.$	TTGGTATGAAGCCTGGTCCGG	cassava4.1_001619m|PACid:17985458	PHB	Homeobox-leucine zipper family protein / lipid-binding START domain-containing protein
miR166b	TCGGACCAGGCTTCATTCCCC	CCCCTTACTTCGGACCAGGCT	4	448	467	:: ::: :::::::::::.: $	GGAGAAGAAGCCTGGTCTGT	cassava4.1_015875m|PACid:17966953	COR47	cold-regulated 47
miR166b	TCGGACCAGGCTTCATTCCCC	CCCCTTACTTCGGACCAGGCT	4	160	179	:: ::: :::: :::::::::$	GGTGAAGAAGACTGGTCCGA	cassava4.1_031951m|PACid:17979187
miR166b	TCGGACCAGGCTTCATTCCCC	CCCCTTACTTCGGACCAGGCT	4	1309	1330	: ::: : :::::::::::::$	GAGGACTTAAAGCCTGGTCCGA	cassava4.1_009801m|PACid:17973482		Glycosyl hydrolase superfamily protein
miR166b	TCGGACCAGGCTTCATTCCCC	CCCCTTACTTCGGACCAGGCT	4	1027	1048	: ::: : :::::::::::::$	GAGGACTTAAAGCCTGGTCCGA	cassava4.1_009671m|PACid:17973481		Glycosyl hydrolase superfamily protein
miR166c	TCGGACCAGGCTTCATTCCCC	CCCCTTACTTCGGACCAGGCT	2.5	1715	1735	::::::::::::::::::.$	CTGGAATGAAGCCTGGTCCGG	cassava4.1_001672m|PACid:17984157	ATHB-15	Homeobox-leucine zipper family protein / lipid-binding START domain-containing protein
miR166c	TCGGACCAGGCTTCATTCCCC	CCCCTTACTTCGGACCAGGCT	2.5	1613	1633	::::::::::::::::::.$	CTGGAATGAAGCCTGGTCCGG	cassava4.1_001674m|PACid:17983740	ATHB-15	Homeobox-leucine zipper family protein / lipid-binding START domain-containing protein
miR166c	TCGGACCAGGCTTCATTCCCC	CCCCTTACTTCGGACCAGGCT	3	1372	1392	::.:::::::::::::::.$	CTGGGATGAAGCCTGGTCCGG	cassava4.1_001653m|PACid:17968895	REV	Homeobox-leucine zipper family protein / lipid-binding START domain-containing protein
miR166c	TCGGACCAGGCTTCATTCCCC	CCCCTTACTTCGGACCAGGCT	3	1357	1377	::.:::::::::::::::.$	CTGGGATGAAGCCTGGTCCGG	cassava4.1_001649m|PACid:17980963	REV	Homeobox-leucine zipper family protein / lipid-binding START domain-containing protein
miR166c	TCGGACCAGGCTTCATTCCCC	CCCCTTACTTCGGACCAGGCT	3	808	828	::.:::::::::::::::.$	CTGGGATGAAGCCTGGTCCGG	cassava4.1_001673m|PACid:17971534	ATHB-15	Homeobox-leucine zipper family protein / lipid-binding START domain-containing protein
miR166c	TCGGACCAGGCTTCATTCCCC	CCCCTTACTTCGGACCAGGCT	3	815	835	::.:::::::::::::::.$	CTGGGATGAAGCCTGGTCCGG	cassava4.1_001600m|PACid:17978343	HB-8	homeobox gene 8
miR166c	TCGGACCAGGCTTCATTCCCC	CCCCTTACTTCGGACCAGGCT	3	882	902	::.:::::::::::::::.$	TTGGGATGAAGCCTGGTCCGG	cassava4.1_001618m|PACid:17986922	PHB	Homeobox-leucine zipper family protein / lipid-binding START domain-containing protein
miR166c	TCGGACCAGGCTTCATTCCCC	CCCCTTACTTCGGACCAGGCT	3	737	757	::.:::::::::::::::.$	CTGGGATGAAGCCTGGTCCGG	cassava4.1_001660m|PACid:17978344	HB-8	homeobox gene 8
miR166c	TCGGACCAGGCTTCATTCCCC	CCCCTTACTTCGGACCAGGCT	3	737	757	::.:::::::::::::::.$	CTGGGATGAAGCCTGGTCCGG	cassava4.1_001956m|PACid:17978345	HB-8	homeobox gene 8
miR166c	TCGGACCAGGCTTCATTCCCC	CCCCTTACTTCGGACCAGGCT	3.5	572	592	:: :::::::::::::::.$	TTGGTATGAAGCCTGGTCCGG	cassava4.1_001619m|PACid:17985458	PHB	Homeobox-leucine zipper family protein / lipid-binding START domain-containing protein
miR166c	TCGGACCAGGCTTCATTCCCC	CCCCTTACTTCGGACCAGGCT	4	448	467	:: ::: :::::::::::.: $	GGAGAAGAAGCCTGGTCTGT	cassava4.1_015875m|PACid:17966953	COR47	cold-regulated 47
miR166c	TCGGACCAGGCTTCATTCCCC	CCCCTTACTTCGGACCAGGCT	4	160	179	:: ::: :::: :::::::::$	GGTGAAGAAGACTGGTCCGA	cassava4.1_031951m|PACid:17979187
miR166c	TCGGACCAGGCTTCATTCCCC	CCCCTTACTTCGGACCAGGCT	4	1309	1330	: ::: : :::::::::::::$	GAGGACTTAAAGCCTGGTCCGA	cassava4.1_009801m|PACid:17973482		Glycosyl hydrolase superfamily protein
miR166c	TCGGACCAGGCTTCATTCCCC	CCCCTTACTTCGGACCAGGCT	4	1027	1048	: ::: : :::::::::::::$	GAGGACTTAAAGCCTGGTCCGA	cassava4.1_009671m|PACid:17973481		Glycosyl hydrolase superfamily protein
miR166d	TCGGACCAGGCTTCATTCCCC	CCCCTTACTTCGGACCAGGCT	2.5	1715	1735	::::::::::::::::::.$	CTGGAATGAAGCCTGGTCCGG	cassava4.1_001672m|PACid:17984157	ATHB-15	Homeobox-leucine zipper family protein / lipid-binding START domain-containing protein
miR166d	TCGGACCAGGCTTCATTCCCC	CCCCTTACTTCGGACCAGGCT	2.5	1613	1633	::::::::::::::::::.$	CTGGAATGAAGCCTGGTCCGG	cassava4.1_001674m|PACid:17983740	ATHB-15	Homeobox-leucine zipper family protein / lipid-binding START domain-containing protein
miR166d	TCGGACCAGGCTTCATTCCCC	CCCCTTACTTCGGACCAGGCT	3	1372	1392	::.:::::::::::::::.$	CTGGGATGAAGCCTGGTCCGG	cassava4.1_001653m|PACid:17968895	REV	Homeobox-leucine zipper family protein / lipid-binding START domain-containing protein
miR166d	TCGGACCAGGCTTCATTCCCC	CCCCTTACTTCGGACCAGGCT	3	1357	1377	::.:::::::::::::::.$	CTGGGATGAAGCCTGGTCCGG	cassava4.1_001649m|PACid:17980963	REV	Homeobox-leucine zipper family protein / lipid-binding START domain-containing protein
miR166d	TCGGACCAGGCTTCATTCCCC	CCCCTTACTTCGGACCAGGCT	3	808	828	::.:::::::::::::::.$	CTGGGATGAAGCCTGGTCCGG	cassava4.1_001673m|PACid:17971534	ATHB-15	Homeobox-leucine zipper family protein / lipid-binding START domain-containing protein
miR166d	TCGGACCAGGCTTCATTCCCC	CCCCTTACTTCGGACCAGGCT	3	815	835	::.:::::::::::::::.$	CTGGGATGAAGCCTGGTCCGG	cassava4.1_001600m|PACid:17978343	HB-8	homeobox gene 8
miR166d	TCGGACCAGGCTTCATTCCCC	CCCCTTACTTCGGACCAGGCT	3	882	902	::.:::::::::::::::.$	TTGGGATGAAGCCTGGTCCGG	cassava4.1_001618m|PACid:17986922	PHB	Homeobox-leucine zipper family protein / lipid-binding START domain-containing protein
miR166d	TCGGACCAGGCTTCATTCCCC	CCCCTTACTTCGGACCAGGCT	3	737	757	::.:::::::::::::::.$	CTGGGATGAAGCCTGGTCCGG	cassava4.1_001660m|PACid:17978344	HB-8	homeobox gene 8
miR166d	TCGGACCAGGCTTCATTCCCC	CCCCTTACTTCGGACCAGGCT	3	737	757	::.:::::::::::::::.$	CTGGGATGAAGCCTGGTCCGG	cassava4.1_001956m|PACid:17978345	HB-8	homeobox gene 8
miR166d	TCGGACCAGGCTTCATTCCCC	CCCCTTACTTCGGACCAGGCT	3.5	572	592	:: :::::::::::::::.$	TTGGTATGAAGCCTGGTCCGG	cassava4.1_001619m|PACid:17985458	PHB	Homeobox-leucine zipper family protein / lipid-binding START domain-containing protein
miR166d	TCGGACCAGGCTTCATTCCCC	CCCCTTACTTCGGACCAGGCT	4	448	467	:: ::: :::::::::::.: $	GGAGAAGAAGCCTGGTCTGT	cassava4.1_015875m|PACid:17966953	COR47	cold-regulated 47
miR166d	TCGGACCAGGCTTCATTCCCC	CCCCTTACTTCGGACCAGGCT	4	160	179	:: ::: :::: :::::::::$	GGTGAAGAAGACTGGTCCGA	cassava4.1_031951m|PACid:17979187
miR166d	TCGGACCAGGCTTCATTCCCC	CCCCTTACTTCGGACCAGGCT	4	1309	1330	: ::: : :::::::::::::$	GAGGACTTAAAGCCTGGTCCGA	cassava4.1_009801m|PACid:17973482		Glycosyl hydrolase superfamily protein
miR166d	TCGGACCAGGCTTCATTCCCC	CCCCTTACTTCGGACCAGGCT	4	1027	1048	: ::: : :::::::::::::$	GAGGACTTAAAGCCTGGTCCGA	cassava4.1_009671m|PACid:17973481		Glycosyl hydrolase superfamily protein
miR166e	TCGGACCAGGCTTCATTCCCC	CCCCTTACTTCGGACCAGGCT	2.5	1715	1735	::::::::::::::::::.$	CTGGAATGAAGCCTGGTCCGG	cassava4.1_001672m|PACid:17984157	ATHB-15	Homeobox-leucine zipper family protein / lipid-binding START domain-containing protein
miR166e	TCGGACCAGGCTTCATTCCCC	CCCCTTACTTCGGACCAGGCT	2.5	1613	1633	::::::::::::::::::.$	CTGGAATGAAGCCTGGTCCGG	cassava4.1_001674m|PACid:17983740	ATHB-15	Homeobox-leucine zipper family protein / lipid-binding START domain-containing protein
miR166e	TCGGACCAGGCTTCATTCCCC	CCCCTTACTTCGGACCAGGCT	3	1372	1392	::.:::::::::::::::.$	CTGGGATGAAGCCTGGTCCGG	cassava4.1_001653m|PACid:17968895	REV	Homeobox-leucine zipper family protein / lipid-binding START domain-containing protein
miR166e	TCGGACCAGGCTTCATTCCCC	CCCCTTACTTCGGACCAGGCT	3	1357	1377	::.:::::::::::::::.$	CTGGGATGAAGCCTGGTCCGG	cassava4.1_001649m|PACid:17980963	REV	Homeobox-leucine zipper family protein / lipid-binding START domain-containing protein
miR166e	TCGGACCAGGCTTCATTCCCC	CCCCTTACTTCGGACCAGGCT	3	808	828	::.:::::::::::::::.$	CTGGGATGAAGCCTGGTCCGG	cassava4.1_001673m|PACid:17971534	ATHB-15	Homeobox-leucine zipper family protein / lipid-binding START domain-containing protein
miR166e	TCGGACCAGGCTTCATTCCCC	CCCCTTACTTCGGACCAGGCT	3	815	835	::.:::::::::::::::.$	CTGGGATGAAGCCTGGTCCGG	cassava4.1_001600m|PACid:17978343	HB-8	homeobox gene 8
miR166e	TCGGACCAGGCTTCATTCCCC	CCCCTTACTTCGGACCAGGCT	3	882	902	::.:::::::::::::::.$	TTGGGATGAAGCCTGGTCCGG	cassava4.1_001618m|PACid:17986922	PHB	Homeobox-leucine zipper family protein / lipid-binding START domain-containing protein
miR166e	TCGGACCAGGCTTCATTCCCC	CCCCTTACTTCGGACCAGGCT	3	737	757	::.:::::::::::::::.$	CTGGGATGAAGCCTGGTCCGG	cassava4.1_001660m|PACid:17978344	HB-8	homeobox gene 8
miR166e	TCGGACCAGGCTTCATTCCCC	CCCCTTACTTCGGACCAGGCT	3	737	757	::.:::::::::::::::.$	CTGGGATGAAGCCTGGTCCGG	cassava4.1_001956m|PACid:17978345	HB-8	homeobox gene 8
miR166e	TCGGACCAGGCTTCATTCCCC	CCCCTTACTTCGGACCAGGCT	3.5	572	592	:: :::::::::::::::.$	TTGGTATGAAGCCTGGTCCGG	cassava4.1_001619m|PACid:17985458	PHB	Homeobox-leucine zipper family protein / lipid-binding START domain-containing protein
miR166e	TCGGACCAGGCTTCATTCCCC	CCCCTTACTTCGGACCAGGCT	4	448	467	:: ::: :::::::::::.: $	GGAGAAGAAGCCTGGTCTGT	cassava4.1_015875m|PACid:17966953	COR47	cold-regulated 47
miR166e	TCGGACCAGGCTTCATTCCCC	CCCCTTACTTCGGACCAGGCT	4	160	179	:: ::: :::: :::::::::$	GGTGAAGAAGACTGGTCCGA	cassava4.1_031951m|PACid:17979187
miR166e	TCGGACCAGGCTTCATTCCCC	CCCCTTACTTCGGACCAGGCT	4	1309	1330	: ::: : :::::::::::::$	GAGGACTTAAAGCCTGGTCCGA	cassava4.1_009801m|PACid:17973482		Glycosyl hydrolase superfamily protein
miR166e	TCGGACCAGGCTTCATTCCCC	CCCCTTACTTCGGACCAGGCT	4	1027	1048	: ::: : :::::::::::::$	GAGGACTTAAAGCCTGGTCCGA	cassava4.1_009671m|PACid:17973481		Glycosyl hydrolase superfamily protein
miR166f	TCGGACCAGGCTTCATTCCCC	CCCCTTACTTCGGACCAGGCT	2.5	1715	1735	::::::::::::::::::.$	CTGGAATGAAGCCTGGTCCGG	cassava4.1_001672m|PACid:17984157	ATHB-15	Homeobox-leucine zipper family protein / lipid-binding START domain-containing protein
miR166f	TCGGACCAGGCTTCATTCCCC	CCCCTTACTTCGGACCAGGCT	2.5	1613	1633	::::::::::::::::::.$	CTGGAATGAAGCCTGGTCCGG	cassava4.1_001674m|PACid:17983740	ATHB-15	Homeobox-leucine zipper family protein / lipid-binding START domain-containing protein
miR166f	TCGGACCAGGCTTCATTCCCC	CCCCTTACTTCGGACCAGGCT	3	1372	1392	::.:::::::::::::::.$	CTGGGATGAAGCCTGGTCCGG	cassava4.1_001653m|PACid:17968895	REV	Homeobox-leucine zipper family protein / lipid-binding START domain-containing protein
miR166f	TCGGACCAGGCTTCATTCCCC	CCCCTTACTTCGGACCAGGCT	3	1357	1377	::.:::::::::::::::.$	CTGGGATGAAGCCTGGTCCGG	cassava4.1_001649m|PACid:17980963	REV	Homeobox-leucine zipper family protein / lipid-binding START domain-containing protein
miR166f	TCGGACCAGGCTTCATTCCCC	CCCCTTACTTCGGACCAGGCT	3	808	828	::.:::::::::::::::.$	CTGGGATGAAGCCTGGTCCGG	cassava4.1_001673m|PACid:17971534	ATHB-15	Homeobox-leucine zipper family protein / lipid-binding START domain-containing protein
miR166f	TCGGACCAGGCTTCATTCCCC	CCCCTTACTTCGGACCAGGCT	3	815	835	::.:::::::::::::::.$	CTGGGATGAAGCCTGGTCCGG	cassava4.1_001600m|PACid:17978343	HB-8	homeobox gene 8
miR166f	TCGGACCAGGCTTCATTCCCC	CCCCTTACTTCGGACCAGGCT	3	882	902	::.:::::::::::::::.$	TTGGGATGAAGCCTGGTCCGG	cassava4.1_001618m|PACid:17986922	PHB	Homeobox-leucine zipper family protein / lipid-binding START domain-containing protein
miR166f	TCGGACCAGGCTTCATTCCCC	CCCCTTACTTCGGACCAGGCT	3	737	757	::.:::::::::::::::.$	CTGGGATGAAGCCTGGTCCGG	cassava4.1_001660m|PACid:17978344	HB-8	homeobox gene 8
miR166f	TCGGACCAGGCTTCATTCCCC	CCCCTTACTTCGGACCAGGCT	3	737	757	::.:::::::::::::::.$	CTGGGATGAAGCCTGGTCCGG	cassava4.1_001956m|PACid:17978345	HB-8	homeobox gene 8
miR166f	TCGGACCAGGCTTCATTCCCC	CCCCTTACTTCGGACCAGGCT	3.5	572	592	:: :::::::::::::::.$	TTGGTATGAAGCCTGGTCCGG	cassava4.1_001619m|PACid:17985458	PHB	Homeobox-leucine zipper family protein / lipid-binding START domain-containing protein
miR166f	TCGGACCAGGCTTCATTCCCC	CCCCTTACTTCGGACCAGGCT	4	448	467	:: ::: :::::::::::.: $	GGAGAAGAAGCCTGGTCTGT	cassava4.1_015875m|PACid:17966953	COR47	cold-regulated 47
miR166f	TCGGACCAGGCTTCATTCCCC	CCCCTTACTTCGGACCAGGCT	4	160	179	:: ::: :::: :::::::::$	GGTGAAGAAGACTGGTCCGA	cassava4.1_031951m|PACid:17979187
miR166f	TCGGACCAGGCTTCATTCCCC	CCCCTTACTTCGGACCAGGCT	4	1309	1330	: ::: : :::::::::::::$	GAGGACTTAAAGCCTGGTCCGA	cassava4.1_009801m|PACid:17973482		Glycosyl hydrolase superfamily protein
miR166f	TCGGACCAGGCTTCATTCCCC	CCCCTTACTTCGGACCAGGCT	4	1027	1048	: ::: : :::::::::::::$	GAGGACTTAAAGCCTGGTCCGA	cassava4.1_009671m|PACid:17973481		Glycosyl hydrolase superfamily protein
miR166g	TCGGACCAGGCTTCATTCCCC	CCCCTTACTTCGGACCAGGCT	2.5	1715	1735	::::::::::::::::::.$	CTGGAATGAAGCCTGGTCCGG	cassava4.1_001672m|PACid:17984157	ATHB-15	Homeobox-leucine zipper family protein / lipid-binding START domain-containing protein
miR166g	TCGGACCAGGCTTCATTCCCC	CCCCTTACTTCGGACCAGGCT	2.5	1613	1633	::::::::::::::::::.$	CTGGAATGAAGCCTGGTCCGG	cassava4.1_001674m|PACid:17983740	ATHB-15	Homeobox-leucine zipper family protein / lipid-binding START domain-containing protein
miR166g	TCGGACCAGGCTTCATTCCCC	CCCCTTACTTCGGACCAGGCT	3	1372	1392	::.:::::::::::::::.$	CTGGGATGAAGCCTGGTCCGG	cassava4.1_001653m|PACid:17968895	REV	Homeobox-leucine zipper family protein / lipid-binding START domain-containing protein
miR166g	TCGGACCAGGCTTCATTCCCC	CCCCTTACTTCGGACCAGGCT	3	1357	1377	::.:::::::::::::::.$	CTGGGATGAAGCCTGGTCCGG	cassava4.1_001649m|PACid:17980963	REV	Homeobox-leucine zipper family protein / lipid-binding START domain-containing protein
miR166g	TCGGACCAGGCTTCATTCCCC	CCCCTTACTTCGGACCAGGCT	3	808	828	::.:::::::::::::::.$	CTGGGATGAAGCCTGGTCCGG	cassava4.1_001673m|PACid:17971534	ATHB-15	Homeobox-leucine zipper family protein / lipid-binding START domain-containing protein
miR166g	TCGGACCAGGCTTCATTCCCC	CCCCTTACTTCGGACCAGGCT	3	815	835	::.:::::::::::::::.$	CTGGGATGAAGCCTGGTCCGG	cassava4.1_001600m|PACid:17978343	HB-8	homeobox gene 8
miR166g	TCGGACCAGGCTTCATTCCCC	CCCCTTACTTCGGACCAGGCT	3	882	902	::.:::::::::::::::.$	TTGGGATGAAGCCTGGTCCGG	cassava4.1_001618m|PACid:17986922	PHB	Homeobox-leucine zipper family protein / lipid-binding START domain-containing protein
miR166g	TCGGACCAGGCTTCATTCCCC	CCCCTTACTTCGGACCAGGCT	3	737	757	::.:::::::::::::::.$	CTGGGATGAAGCCTGGTCCGG	cassava4.1_001660m|PACid:17978344	HB-8	homeobox gene 8
miR166g	TCGGACCAGGCTTCATTCCCC	CCCCTTACTTCGGACCAGGCT	3	737	757	::.:::::::::::::::.$	CTGGGATGAAGCCTGGTCCGG	cassava4.1_001956m|PACid:17978345	HB-8	homeobox gene 8
miR166g	TCGGACCAGGCTTCATTCCCC	CCCCTTACTTCGGACCAGGCT	3.5	572	592	:: :::::::::::::::.$	TTGGTATGAAGCCTGGTCCGG	cassava4.1_001619m|PACid:17985458	PHB	Homeobox-leucine zipper family protein / lipid-binding START domain-containing protein
miR166g	TCGGACCAGGCTTCATTCCCC	CCCCTTACTTCGGACCAGGCT	4	448	467	:: ::: :::::::::::.: $	GGAGAAGAAGCCTGGTCTGT	cassava4.1_015875m|PACid:17966953	COR47	cold-regulated 47
miR166g	TCGGACCAGGCTTCATTCCCC	CCCCTTACTTCGGACCAGGCT	4	160	179	:: ::: :::: :::::::::$	GGTGAAGAAGACTGGTCCGA	cassava4.1_031951m|PACid:17979187
miR166g	TCGGACCAGGCTTCATTCCCC	CCCCTTACTTCGGACCAGGCT	4	1309	1330	: ::: : :::::::::::::$	GAGGACTTAAAGCCTGGTCCGA	cassava4.1_009801m|PACid:17973482		Glycosyl hydrolase superfamily protein
miR166g	TCGGACCAGGCTTCATTCCCC	CCCCTTACTTCGGACCAGGCT	4	1027	1048	: ::: : :::::::::::::$	GAGGACTTAAAGCCTGGTCCGA	cassava4.1_009671m|PACid:17973481		Glycosyl hydrolase superfamily protein
miR166h	TCGGACCAGGCTTCATTCCCC	CCCCTTACTTCGGACCAGGCT	2.5	1715	1735	::::::::::::::::::.$	CTGGAATGAAGCCTGGTCCGG	cassava4.1_001672m|PACid:17984157	ATHB-15	Homeobox-leucine zipper family protein / lipid-binding START domain-containing protein
miR166h	TCGGACCAGGCTTCATTCCCC	CCCCTTACTTCGGACCAGGCT	2.5	1613	1633	::::::::::::::::::.$	CTGGAATGAAGCCTGGTCCGG	cassava4.1_001674m|PACid:17983740	ATHB-15	Homeobox-leucine zipper family protein / lipid-binding START domain-containing protein
miR166h	TCGGACCAGGCTTCATTCCCC	CCCCTTACTTCGGACCAGGCT	3	1372	1392	::.:::::::::::::::.$	CTGGGATGAAGCCTGGTCCGG	cassava4.1_001653m|PACid:17968895	REV	Homeobox-leucine zipper family protein / lipid-binding START domain-containing protein
miR166h	TCGGACCAGGCTTCATTCCCC	CCCCTTACTTCGGACCAGGCT	3	1357	1377	::.:::::::::::::::.$	CTGGGATGAAGCCTGGTCCGG	cassava4.1_001649m|PACid:17980963	REV	Homeobox-leucine zipper family protein / lipid-binding START domain-containing protein
miR166h	TCGGACCAGGCTTCATTCCCC	CCCCTTACTTCGGACCAGGCT	3	808	828	::.:::::::::::::::.$	CTGGGATGAAGCCTGGTCCGG	cassava4.1_001673m|PACid:17971534	ATHB-15	Homeobox-leucine zipper family protein / lipid-binding START domain-containing protein
miR166h	TCGGACCAGGCTTCATTCCCC	CCCCTTACTTCGGACCAGGCT	3	815	835	::.:::::::::::::::.$	CTGGGATGAAGCCTGGTCCGG	cassava4.1_001600m|PACid:17978343	HB-8	homeobox gene 8
miR166h	TCGGACCAGGCTTCATTCCCC	CCCCTTACTTCGGACCAGGCT	3	882	902	::.:::::::::::::::.$	TTGGGATGAAGCCTGGTCCGG	cassava4.1_001618m|PACid:17986922	PHB	Homeobox-leucine zipper family protein / lipid-binding START domain-containing protein
miR166h	TCGGACCAGGCTTCATTCCCC	CCCCTTACTTCGGACCAGGCT	3	737	757	::.:::::::::::::::.$	CTGGGATGAAGCCTGGTCCGG	cassava4.1_001660m|PACid:17978344	HB-8	homeobox gene 8
miR166h	TCGGACCAGGCTTCATTCCCC	CCCCTTACTTCGGACCAGGCT	3	737	757	::.:::::::::::::::.$	CTGGGATGAAGCCTGGTCCGG	cassava4.1_001956m|PACid:17978345	HB-8	homeobox gene 8
miR166h	TCGGACCAGGCTTCATTCCCC	CCCCTTACTTCGGACCAGGCT	3.5	572	592	:: :::::::::::::::.$	TTGGTATGAAGCCTGGTCCGG	cassava4.1_001619m|PACid:17985458	PHB	Homeobox-leucine zipper family protein / lipid-binding START domain-containing protein
miR166h	TCGGACCAGGCTTCATTCCCC	CCCCTTACTTCGGACCAGGCT	4	448	467	:: ::: :::::::::::.: $	GGAGAAGAAGCCTGGTCTGT	cassava4.1_015875m|PACid:17966953	COR47	cold-regulated 47
miR166h	TCGGACCAGGCTTCATTCCCC	CCCCTTACTTCGGACCAGGCT	4	160	179	:: ::: :::: :::::::::$	GGTGAAGAAGACTGGTCCGA	cassava4.1_031951m|PACid:17979187
miR166h	TCGGACCAGGCTTCATTCCCC	CCCCTTACTTCGGACCAGGCT	4	1309	1330	: ::: : :::::::::::::$	GAGGACTTAAAGCCTGGTCCGA	cassava4.1_009801m|PACid:17973482		Glycosyl hydrolase superfamily protein
miR166h	TCGGACCAGGCTTCATTCCCC	CCCCTTACTTCGGACCAGGCT	4	1027	1048	: ::: : :::::::::::::$	GAGGACTTAAAGCCTGGTCCGA	cassava4.1_009671m|PACid:17973481		Glycosyl hydrolase superfamily protein
miR167a	TGAAGCTGCCAGCATGATCTA	ATCTAGTACGACCGTCGAAGT	2.5	582	601	:.::::::::::: :::::::$	TGGATCATGCTGGAGCTTCA	cassava4.1_009942m|PACid:17961123	RD19	Papain family cysteine protease
miR167a	TGAAGCTGCCAGCATGATCTA	ATCTAGTACGACCGTCGAAGT	2.5	582	601	:.::::::::::: :::::::$	TGGATCATGCTGGAGCTTCA	cassava4.1_010196m|PACid:17961124	RD19	Papain family cysteine protease
miR167a	TGAAGCTGCCAGCATGATCTA	ATCTAGTACGACCGTCGAAGT	2.5	582	601	:.::::::::::: :::::::$	TGGATCATGCTGGAGCTTCA	cassava4.1_011689m|PACid:17961125		Papain family cysteine protease
miR167a	TGAAGCTGCCAGCATGATCTA	ATCTAGTACGACCGTCGAAGT	3.5	497	516	:.::::::::::: ::.::::$	TGGATCATGCTGGAGTTTCA	cassava4.1_010129m|PACid:17962638	RD19	Papain family cysteine protease
miR167a	TGAAGCTGCCAGCATGATCTA	ATCTAGTACGACCGTCGAAGT	3.5	497	516	:.::::::::::: ::.::::$	TGGATCATGCTGGAGTTTCA	cassava4.1_013073m|PACid:17962639		Papain family cysteine protease
miR167a	TGAAGCTGCCAGCATGATCTA	ATCTAGTACGACCGTCGAAGT	3.5	67	88	::::::: :::::::::::..$	TAGATCAGCGCTGGCAGCTTTG	cassava4.1_016673m|PACid:17962416	GPP1	glycerol-3-phosphatase 1
miR167a	TGAAGCTGCCAGCATGATCTA	ATCTAGTACGACCGTCGAAGT	3.5	683	702	:.::::: :::: ::::::::$	TGGATCAGCTGTCAGCTTCA	cassava4.1_002522m|PACid:17968340	BARD1	breast cancer associated RING 1
miR167a	TGAAGCTGCCAGCATGATCTA	ATCTAGTACGACCGTCGAAGT	4	2372	2393	::::::: ::::::::::: .:$	TAGATCAGGCTGGCAGCTTGTA	cassava4.1_001923m|PACid:17979526	ARF8	auxin response factor 8
miR167a	TGAAGCTGCCAGCATGATCTA	ATCTAGTACGACCGTCGAAGT	4	2792	2813	::::::: ::::::::::: .:$	TAGATCAGGCTGGCAGCTTGTA	cassava4.1_001769m|PACid:17972845	ARF8	auxin response factor 8
miR167a	TGAAGCTGCCAGCATGATCTA	ATCTAGTACGACCGTCGAAGT	4	2821	2842	::::::: ::::::::::: .:$	TAGATCAGGCTGGCAGCTTGTA	cassava4.1_002377m|PACid:17972846	ARF8	auxin response factor 8
miR167a	TGAAGCTGCCAGCATGATCTA	ATCTAGTACGACCGTCGAAGT	4	1366	1386	: : :: :::::::::::::$	AATAGCACGCTGGCAGCTTCA	cassava4.1_002599m|PACid:17979557
miR167a	TGAAGCTGCCAGCATGATCTA	ATCTAGTACGACCGTCGAAGT	4	33	52	:::::::: ::::::.::::$	CAGATCATGTGGCAGTTTCA	cassava4.1_020625m|PACid:17962005
miR167b	TGAAGCTGCCAGCATGATCTA	ATCTAGTACGACCGTCGAAGT	2.5	582	601	:.::::::::::: :::::::$	TGGATCATGCTGGAGCTTCA	cassava4.1_009942m|PACid:17961123	RD19	Papain family cysteine protease
miR167b	TGAAGCTGCCAGCATGATCTA	ATCTAGTACGACCGTCGAAGT	2.5	582	601	:.::::::::::: :::::::$	TGGATCATGCTGGAGCTTCA	cassava4.1_010196m|PACid:17961124	RD19	Papain family cysteine protease
miR167b	TGAAGCTGCCAGCATGATCTA	ATCTAGTACGACCGTCGAAGT	2.5	582	601	:.::::::::::: :::::::$	TGGATCATGCTGGAGCTTCA	cassava4.1_011689m|PACid:17961125		Papain family cysteine protease
miR167b	TGAAGCTGCCAGCATGATCTA	ATCTAGTACGACCGTCGAAGT	3.5	497	516	:.::::::::::: ::.::::$	TGGATCATGCTGGAGTTTCA	cassava4.1_010129m|PACid:17962638	RD19	Papain family cysteine protease
miR167b	TGAAGCTGCCAGCATGATCTA	ATCTAGTACGACCGTCGAAGT	3.5	497	516	:.::::::::::: ::.::::$	TGGATCATGCTGGAGTTTCA	cassava4.1_013073m|PACid:17962639		Papain family cysteine protease
miR167b	TGAAGCTGCCAGCATGATCTA	ATCTAGTACGACCGTCGAAGT	3.5	67	88	::::::: :::::::::::..$	TAGATCAGCGCTGGCAGCTTTG	cassava4.1_016673m|PACid:17962416	GPP1	glycerol-3-phosphatase 1
miR167b	TGAAGCTGCCAGCATGATCTA	ATCTAGTACGACCGTCGAAGT	3.5	683	702	:.::::: :::: ::::::::$	TGGATCAGCTGTCAGCTTCA	cassava4.1_002522m|PACid:17968340	BARD1	breast cancer associated RING 1
miR167b	TGAAGCTGCCAGCATGATCTA	ATCTAGTACGACCGTCGAAGT	4	2372	2393	::::::: ::::::::::: .:$	TAGATCAGGCTGGCAGCTTGTA	cassava4.1_001923m|PACid:17979526	ARF8	auxin response factor 8
miR167b	TGAAGCTGCCAGCATGATCTA	ATCTAGTACGACCGTCGAAGT	4	2792	2813	::::::: ::::::::::: .:$	TAGATCAGGCTGGCAGCTTGTA	cassava4.1_001769m|PACid:17972845	ARF8	auxin response factor 8
miR167b	TGAAGCTGCCAGCATGATCTA	ATCTAGTACGACCGTCGAAGT	4	2821	2842	::::::: ::::::::::: .:$	TAGATCAGGCTGGCAGCTTGTA	cassava4.1_002377m|PACid:17972846	ARF8	auxin response factor 8
miR167b	TGAAGCTGCCAGCATGATCTA	ATCTAGTACGACCGTCGAAGT	4	1366	1386	: : :: :::::::::::::$	AATAGCACGCTGGCAGCTTCA	cassava4.1_002599m|PACid:17979557
miR167b	TGAAGCTGCCAGCATGATCTA	ATCTAGTACGACCGTCGAAGT	4	33	52	:::::::: ::::::.::::$	CAGATCATGTGGCAGTTTCA	cassava4.1_020625m|PACid:17962005
miR167c	TGAAGCTGCCAGCATGATCTA	ATCTAGTACGACCGTCGAAGT	2.5	582	601	:.::::::::::: :::::::$	TGGATCATGCTGGAGCTTCA	cassava4.1_009942m|PACid:17961123	RD19	Papain family cysteine protease
miR167c	TGAAGCTGCCAGCATGATCTA	ATCTAGTACGACCGTCGAAGT	2.5	582	601	:.::::::::::: :::::::$	TGGATCATGCTGGAGCTTCA	cassava4.1_010196m|PACid:17961124	RD19	Papain family cysteine protease
miR167c	TGAAGCTGCCAGCATGATCTA	ATCTAGTACGACCGTCGAAGT	2.5	582	601	:.::::::::::: :::::::$	TGGATCATGCTGGAGCTTCA	cassava4.1_011689m|PACid:17961125		Papain family cysteine protease
miR167c	TGAAGCTGCCAGCATGATCTA	ATCTAGTACGACCGTCGAAGT	3.5	497	516	:.::::::::::: ::.::::$	TGGATCATGCTGGAGTTTCA	cassava4.1_010129m|PACid:17962638	RD19	Papain family cysteine protease
miR167c	TGAAGCTGCCAGCATGATCTA	ATCTAGTACGACCGTCGAAGT	3.5	497	516	:.::::::::::: ::.::::$	TGGATCATGCTGGAGTTTCA	cassava4.1_013073m|PACid:17962639		Papain family cysteine protease
miR167c	TGAAGCTGCCAGCATGATCTA	ATCTAGTACGACCGTCGAAGT	3.5	67	88	::::::: :::::::::::..$	TAGATCAGCGCTGGCAGCTTTG	cassava4.1_016673m|PACid:17962416	GPP1	glycerol-3-phosphatase 1
miR167c	TGAAGCTGCCAGCATGATCTA	ATCTAGTACGACCGTCGAAGT	3.5	683	702	:.::::: :::: ::::::::$	TGGATCAGCTGTCAGCTTCA	cassava4.1_002522m|PACid:17968340	BARD1	breast cancer associated RING 1
miR167c	TGAAGCTGCCAGCATGATCTA	ATCTAGTACGACCGTCGAAGT	4	2372	2393	::::::: ::::::::::: .:$	TAGATCAGGCTGGCAGCTTGTA	cassava4.1_001923m|PACid:17979526	ARF8	auxin response factor 8
miR167c	TGAAGCTGCCAGCATGATCTA	ATCTAGTACGACCGTCGAAGT	4	2792	2813	::::::: ::::::::::: .:$	TAGATCAGGCTGGCAGCTTGTA	cassava4.1_001769m|PACid:17972845	ARF8	auxin response factor 8
miR167c	TGAAGCTGCCAGCATGATCTA	ATCTAGTACGACCGTCGAAGT	4	2821	2842	::::::: ::::::::::: .:$	TAGATCAGGCTGGCAGCTTGTA	cassava4.1_002377m|PACid:17972846	ARF8	auxin response factor 8
miR167c	TGAAGCTGCCAGCATGATCTA	ATCTAGTACGACCGTCGAAGT	4	1366	1386	: : :: :::::::::::::$	AATAGCACGCTGGCAGCTTCA	cassava4.1_002599m|PACid:17979557
miR167c	TGAAGCTGCCAGCATGATCTA	ATCTAGTACGACCGTCGAAGT	4	33	52	:::::::: ::::::.::::$	CAGATCATGTGGCAGTTTCA	cassava4.1_020625m|PACid:17962005
miR167d	TGAAGCTGCCAGCATGATCTGA	AGTCTAGTACGACCGTCGAAGT	3	32	52	:::::::::: ::::::.::::$	TCAGATCATGTGGCAGTTTCA	cassava4.1_020625m|PACid:17962005
miR167d	TGAAGCTGCCAGCATGATCTGA	AGTCTAGTACGACCGTCGAAGT	3.5	339	360	:::: .:::.:::::::::::$	TCAGCCTATGTTGGCAGCTTCA	cassava4.1_004576m|PACid:17993063		basic helix-loop-helix (bHLH) DNA-binding superfamily protein
miR167d	TGAAGCTGCCAGCATGATCTGA	AGTCTAGTACGACCGTCGAAGT	4	581	601	..::::::::::: :::::::$	GTGGATCATGCTGGAGCTTCA	cassava4.1_009942m|PACid:17961123	RD19	Papain family cysteine protease
miR167d	TGAAGCTGCCAGCATGATCTGA	AGTCTAGTACGACCGTCGAAGT	4	581	601	..::::::::::: :::::::$	GTGGATCATGCTGGAGCTTCA	cassava4.1_010196m|PACid:17961124	RD19	Papain family cysteine protease
miR167d	TGAAGCTGCCAGCATGATCTGA	AGTCTAGTACGACCGTCGAAGT	4	581	601	..::::::::::: :::::::$	GTGGATCATGCTGGAGCTTCA	cassava4.1_011689m|PACid:17961125		Papain family cysteine protease
miR167e	TGAAGCTGCCAGCATGATCTGA	AGTCTAGTACGACCGTCGAAGT	3	32	52	:::::::::: ::::::.::::$	TCAGATCATGTGGCAGTTTCA	cassava4.1_020625m|PACid:17962005
miR167e	TGAAGCTGCCAGCATGATCTGA	AGTCTAGTACGACCGTCGAAGT	3.5	339	360	:::: .:::.:::::::::::$	TCAGCCTATGTTGGCAGCTTCA	cassava4.1_004576m|PACid:17993063		basic helix-loop-helix (bHLH) DNA-binding superfamily protein
miR167e	TGAAGCTGCCAGCATGATCTGA	AGTCTAGTACGACCGTCGAAGT	4	581	601	..::::::::::: :::::::$	GTGGATCATGCTGGAGCTTCA	cassava4.1_009942m|PACid:17961123	RD19	Papain family cysteine protease
miR167e	TGAAGCTGCCAGCATGATCTGA	AGTCTAGTACGACCGTCGAAGT	4	581	601	..::::::::::: :::::::$	GTGGATCATGCTGGAGCTTCA	cassava4.1_010196m|PACid:17961124	RD19	Papain family cysteine protease
miR167e	TGAAGCTGCCAGCATGATCTGA	AGTCTAGTACGACCGTCGAAGT	4	581	601	..::::::::::: :::::::$	GTGGATCATGCTGGAGCTTCA	cassava4.1_011689m|PACid:17961125		Papain family cysteine protease
miR167f	TGAAGCTGCCAGCATGATCTGA	AGTCTAGTACGACCGTCGAAGT	3	32	52	:::::::::: ::::::.::::$	TCAGATCATGTGGCAGTTTCA	cassava4.1_020625m|PACid:17962005
miR167f	TGAAGCTGCCAGCATGATCTGA	AGTCTAGTACGACCGTCGAAGT	3.5	339	360	:::: .:::.:::::::::::$	TCAGCCTATGTTGGCAGCTTCA	cassava4.1_004576m|PACid:17993063		basic helix-loop-helix (bHLH) DNA-binding superfamily protein
miR167f	TGAAGCTGCCAGCATGATCTGA	AGTCTAGTACGACCGTCGAAGT	4	581	601	..::::::::::: :::::::$	GTGGATCATGCTGGAGCTTCA	cassava4.1_009942m|PACid:17961123	RD19	Papain family cysteine protease
miR167f	TGAAGCTGCCAGCATGATCTGA	AGTCTAGTACGACCGTCGAAGT	4	581	601	..::::::::::: :::::::$	GTGGATCATGCTGGAGCTTCA	cassava4.1_010196m|PACid:17961124	RD19	Papain family cysteine protease
miR167f	TGAAGCTGCCAGCATGATCTGA	AGTCTAGTACGACCGTCGAAGT	4	581	601	..::::::::::: :::::::$	GTGGATCATGCTGGAGCTTCA	cassava4.1_011689m|PACid:17961125		Papain family cysteine protease
miR168	TCGCTTGGTGCAGGTCGGGAA	AAGGGCTGGACGTGGTTCGCT	3	383	403	::::::: ::::::::::: :$	TTCCCGAGCTGCACCAAGCAA	cassava4.1_028537m|PACid:17990484	AGO1	Stabilizer of iron transporter SufD / Polynucleotidyl transferase
miR168	TCGCTTGGTGCAGGTCGGGAA	AAGGGCTGGACGTGGTTCGCT	4	434	453	:::..:: :: ::::::::::$	TTCTTGACTCCACCAAGCGA	cassava4.1_007051m|PACid:17961823		Calcium-dependent lipid-binding (CaLB domain) family protein
miR169a	CAGCCAAGGATGACTTGCCGG	GGCCGTTCAGTAGGAACCGAC	3	1180	1200	..:: ::::::::::::::: $	TTGGGAAGTCATCCTTGGCTC	cassava4.1_014279m|PACid:17973026	NF-YA3	nuclear factor Y, subunit A3
miR169a	CAGCCAAGGATGACTTGCCGG	GGCCGTTCAGTAGGAACCGAC	3	1145	1165	..:: ::::::::::::::: $	TTGGGAAGTCATCCTTGGCTC	cassava4.1_014256m|PACid:17973025	NF-YA3	nuclear factor Y, subunit A3
miR169a	CAGCCAAGGATGACTTGCCGG	GGCCGTTCAGTAGGAACCGAC	3	1750	1770	: ::::: :::::::::::: $	CGGGCAATTCATCCTTGGCTT	cassava4.1_011590m|PACid:17990676	NF-YA3	nuclear factor Y, subunit A3
miR169a	CAGCCAAGGATGACTTGCCGG	GGCCGTTCAGTAGGAACCGAC	3	1744	1764	: ::::: :::::::::::: $	CGGGCAATTCATCCTTGGCTT	cassava4.1_011636m|PACid:17990677	NF-YA3	nuclear factor Y, subunit A3
miR169a	CAGCCAAGGATGACTTGCCGG	GGCCGTTCAGTAGGAACCGAC	3	1738	1758	: ::::: :::::::::::: $	CGGGCAATTCATCCTTGGCTT	cassava4.1_011722m|PACid:17990678	NF-YA3	nuclear factor Y, subunit A3
miR169a	CAGCCAAGGATGACTTGCCGG	GGCCGTTCAGTAGGAACCGAC	3	1327	1347	: ::::: :::::::::::: $	CGGGCAATTCATCCTTGGCTT	cassava4.1_011576m|PACid:17990675	NF-YA3	nuclear factor Y, subunit A3
miR169a	CAGCCAAGGATGACTTGCCGG	GGCCGTTCAGTAGGAACCGAC	4	1463	1483	:::::: ::::.::::::: $	GCGGCAATTCATTCTTGGCTT	cassava4.1_007505m|PACid:17966851	NF-YA1	nuclear factor Y, subunit A1
miR169a	CAGCCAAGGATGACTTGCCGG	GGCCGTTCAGTAGGAACCGAC	4	1342	1362	:::::: ::::.::::::: $	ACGGCAATTCATTCTTGGCTT	cassava4.1_010819m|PACid:17971301	NF-YA1	nuclear factor Y, subunit A1
miR169a	CAGCCAAGGATGACTTGCCGG	GGCCGTTCAGTAGGAACCGAC	4	3067	3087	: : ::::::::.:::::::$	GCAGAAAGTCATCTTTGGCTG	cassava4.1_001180m|PACid:17986360		Protein of unknown function (DUF3527)
miR169a	CAGCCAAGGATGACTTGCCGG	GGCCGTTCAGTAGGAACCGAC	4	3064	3084	: : ::::::::.:::::::$	GCAGAAAGTCATCTTTGGCTG	cassava4.1_001177m|PACid:17986359		Protein of unknown function (DUF3527)
miR169a	CAGCCAAGGATGACTTGCCGG	GGCCGTTCAGTAGGAACCGAC	4	1337	1357	: ::::: ::::.::::::: $	CAGGCAATTCATTCTTGGCTT	cassava4.1_011264m|PACid:17993950	NF-YA1	nuclear factor Y, subunit A1
miR169a	CAGCCAAGGATGACTTGCCGG	GGCCGTTCAGTAGGAACCGAC	4	2737	2756	:: : :::::::.::::::: $	CCAGAAGTCATTCTTGGCTT	cassava4.1_027311m|PACid:17962832		Protein kinase superfamily protein
miR169b	CAGCCAAGGATGACTTGCCGG	GGCCGTTCAGTAGGAACCGAC	3	1180	1200	..:: ::::::::::::::: $	TTGGGAAGTCATCCTTGGCTC	cassava4.1_014279m|PACid:17973026	NF-YA3	nuclear factor Y, subunit A3
miR169b	CAGCCAAGGATGACTTGCCGG	GGCCGTTCAGTAGGAACCGAC	3	1145	1165	..:: ::::::::::::::: $	TTGGGAAGTCATCCTTGGCTC	cassava4.1_014256m|PACid:17973025	NF-YA3	nuclear factor Y, subunit A3
miR169b	CAGCCAAGGATGACTTGCCGG	GGCCGTTCAGTAGGAACCGAC	3	1750	1770	: ::::: :::::::::::: $	CGGGCAATTCATCCTTGGCTT	cassava4.1_011590m|PACid:17990676	NF-YA3	nuclear factor Y, subunit A3
miR169b	CAGCCAAGGATGACTTGCCGG	GGCCGTTCAGTAGGAACCGAC	3	1744	1764	: ::::: :::::::::::: $	CGGGCAATTCATCCTTGGCTT	cassava4.1_011636m|PACid:17990677	NF-YA3	nuclear factor Y, subunit A3
miR169b	CAGCCAAGGATGACTTGCCGG	GGCCGTTCAGTAGGAACCGAC	3	1738	1758	: ::::: :::::::::::: $	CGGGCAATTCATCCTTGGCTT	cassava4.1_011722m|PACid:17990678	NF-YA3	nuclear factor Y, subunit A3
miR169b	CAGCCAAGGATGACTTGCCGG	GGCCGTTCAGTAGGAACCGAC	3	1327	1347	: ::::: :::::::::::: $	CGGGCAATTCATCCTTGGCTT	cassava4.1_011576m|PACid:17990675	NF-YA3	nuclear factor Y, subunit A3
miR169b	CAGCCAAGGATGACTTGCCGG	GGCCGTTCAGTAGGAACCGAC	4	1463	1483	:::::: ::::.::::::: $	GCGGCAATTCATTCTTGGCTT	cassava4.1_007505m|PACid:17966851	NF-YA1	nuclear factor Y, subunit A1
miR169b	CAGCCAAGGATGACTTGCCGG	GGCCGTTCAGTAGGAACCGAC	4	1342	1362	:::::: ::::.::::::: $	ACGGCAATTCATTCTTGGCTT	cassava4.1_010819m|PACid:17971301	NF-YA1	nuclear factor Y, subunit A1
miR169b	CAGCCAAGGATGACTTGCCGG	GGCCGTTCAGTAGGAACCGAC	4	3067	3087	: : ::::::::.:::::::$	GCAGAAAGTCATCTTTGGCTG	cassava4.1_001180m|PACid:17986360		Protein of unknown function (DUF3527)
miR169b	CAGCCAAGGATGACTTGCCGG	GGCCGTTCAGTAGGAACCGAC	4	3064	3084	: : ::::::::.:::::::$	GCAGAAAGTCATCTTTGGCTG	cassava4.1_001177m|PACid:17986359		Protein of unknown function (DUF3527)
miR169b	CAGCCAAGGATGACTTGCCGG	GGCCGTTCAGTAGGAACCGAC	4	1337	1357	: ::::: ::::.::::::: $	CAGGCAATTCATTCTTGGCTT	cassava4.1_011264m|PACid:17993950	NF-YA1	nuclear factor Y, subunit A1
miR169b	CAGCCAAGGATGACTTGCCGG	GGCCGTTCAGTAGGAACCGAC	4	2737	2756	:: : :::::::.::::::: $	CCAGAAGTCATTCTTGGCTT	cassava4.1_027311m|PACid:17962832		Protein kinase superfamily protein
miR169c	CAGCCAAGGATGACTTGCCGG	GGCCGTTCAGTAGGAACCGAC	3	1180	1200	..:: ::::::::::::::: $	TTGGGAAGTCATCCTTGGCTC	cassava4.1_014279m|PACid:17973026	NF-YA3	nuclear factor Y, subunit A3
miR169c	CAGCCAAGGATGACTTGCCGG	GGCCGTTCAGTAGGAACCGAC	3	1145	1165	..:: ::::::::::::::: $	TTGGGAAGTCATCCTTGGCTC	cassava4.1_014256m|PACid:17973025	NF-YA3	nuclear factor Y, subunit A3
miR169c	CAGCCAAGGATGACTTGCCGG	GGCCGTTCAGTAGGAACCGAC	3	1750	1770	: ::::: :::::::::::: $	CGGGCAATTCATCCTTGGCTT	cassava4.1_011590m|PACid:17990676	NF-YA3	nuclear factor Y, subunit A3
miR169c	CAGCCAAGGATGACTTGCCGG	GGCCGTTCAGTAGGAACCGAC	3	1744	1764	: ::::: :::::::::::: $	CGGGCAATTCATCCTTGGCTT	cassava4.1_011636m|PACid:17990677	NF-YA3	nuclear factor Y, subunit A3
miR169c	CAGCCAAGGATGACTTGCCGG	GGCCGTTCAGTAGGAACCGAC	3	1738	1758	: ::::: :::::::::::: $	CGGGCAATTCATCCTTGGCTT	cassava4.1_011722m|PACid:17990678	NF-YA3	nuclear factor Y, subunit A3
miR169c	CAGCCAAGGATGACTTGCCGG	GGCCGTTCAGTAGGAACCGAC	3	1327	1347	: ::::: :::::::::::: $	CGGGCAATTCATCCTTGGCTT	cassava4.1_011576m|PACid:17990675	NF-YA3	nuclear factor Y, subunit A3
miR169c	CAGCCAAGGATGACTTGCCGG	GGCCGTTCAGTAGGAACCGAC	4	1463	1483	:::::: ::::.::::::: $	GCGGCAATTCATTCTTGGCTT	cassava4.1_007505m|PACid:17966851	NF-YA1	nuclear factor Y, subunit A1
miR169c	CAGCCAAGGATGACTTGCCGG	GGCCGTTCAGTAGGAACCGAC	4	1342	1362	:::::: ::::.::::::: $	ACGGCAATTCATTCTTGGCTT	cassava4.1_010819m|PACid:17971301	NF-YA1	nuclear factor Y, subunit A1
miR169c	CAGCCAAGGATGACTTGCCGG	GGCCGTTCAGTAGGAACCGAC	4	3067	3087	: : ::::::::.:::::::$	GCAGAAAGTCATCTTTGGCTG	cassava4.1_001180m|PACid:17986360		Protein of unknown function (DUF3527)
miR169c	CAGCCAAGGATGACTTGCCGG	GGCCGTTCAGTAGGAACCGAC	4	3064	3084	: : ::::::::.:::::::$	GCAGAAAGTCATCTTTGGCTG	cassava4.1_001177m|PACid:17986359		Protein of unknown function (DUF3527)
miR169c	CAGCCAAGGATGACTTGCCGG	GGCCGTTCAGTAGGAACCGAC	4	1337	1357	: ::::: ::::.::::::: $	CAGGCAATTCATTCTTGGCTT	cassava4.1_011264m|PACid:17993950	NF-YA1	nuclear factor Y, subunit A1
miR169c	CAGCCAAGGATGACTTGCCGG	GGCCGTTCAGTAGGAACCGAC	4	2737	2756	:: : :::::::.::::::: $	CCAGAAGTCATTCTTGGCTT	cassava4.1_027311m|PACid:17962832		Protein kinase superfamily protein
miR169d	CAGCCAAGGATGACTTGCCGG	GGCCGTTCAGTAGGAACCGAC	3	1180	1200	..:: ::::::::::::::: $	TTGGGAAGTCATCCTTGGCTC	cassava4.1_014279m|PACid:17973026	NF-YA3	nuclear factor Y, subunit A3
miR169d	CAGCCAAGGATGACTTGCCGG	GGCCGTTCAGTAGGAACCGAC	3	1145	1165	..:: ::::::::::::::: $	TTGGGAAGTCATCCTTGGCTC	cassava4.1_014256m|PACid:17973025	NF-YA3	nuclear factor Y, subunit A3
miR169d	CAGCCAAGGATGACTTGCCGG	GGCCGTTCAGTAGGAACCGAC	3	1750	1770	: ::::: :::::::::::: $	CGGGCAATTCATCCTTGGCTT	cassava4.1_011590m|PACid:17990676	NF-YA3	nuclear factor Y, subunit A3
miR169d	CAGCCAAGGATGACTTGCCGG	GGCCGTTCAGTAGGAACCGAC	3	1744	1764	: ::::: :::::::::::: $	CGGGCAATTCATCCTTGGCTT	cassava4.1_011636m|PACid:17990677	NF-YA3	nuclear factor Y, subunit A3
miR169d	CAGCCAAGGATGACTTGCCGG	GGCCGTTCAGTAGGAACCGAC	3	1738	1758	: ::::: :::::::::::: $	CGGGCAATTCATCCTTGGCTT	cassava4.1_011722m|PACid:17990678	NF-YA3	nuclear factor Y, subunit A3
miR169d	CAGCCAAGGATGACTTGCCGG	GGCCGTTCAGTAGGAACCGAC	3	1327	1347	: ::::: :::::::::::: $	CGGGCAATTCATCCTTGGCTT	cassava4.1_011576m|PACid:17990675	NF-YA3	nuclear factor Y, subunit A3
miR169d	CAGCCAAGGATGACTTGCCGG	GGCCGTTCAGTAGGAACCGAC	4	1463	1483	:::::: ::::.::::::: $	GCGGCAATTCATTCTTGGCTT	cassava4.1_007505m|PACid:17966851	NF-YA1	nuclear factor Y, subunit A1
miR169d	CAGCCAAGGATGACTTGCCGG	GGCCGTTCAGTAGGAACCGAC	4	1342	1362	:::::: ::::.::::::: $	ACGGCAATTCATTCTTGGCTT	cassava4.1_010819m|PACid:17971301	NF-YA1	nuclear factor Y, subunit A1
miR169d	CAGCCAAGGATGACTTGCCGG	GGCCGTTCAGTAGGAACCGAC	4	3067	3087	: : ::::::::.:::::::$	GCAGAAAGTCATCTTTGGCTG	cassava4.1_001180m|PACid:17986360		Protein of unknown function (DUF3527)
miR169d	CAGCCAAGGATGACTTGCCGG	GGCCGTTCAGTAGGAACCGAC	4	3064	3084	: : ::::::::.:::::::$	GCAGAAAGTCATCTTTGGCTG	cassava4.1_001177m|PACid:17986359		Protein of unknown function (DUF3527)
miR169d	CAGCCAAGGATGACTTGCCGG	GGCCGTTCAGTAGGAACCGAC	4	1337	1357	: ::::: ::::.::::::: $	CAGGCAATTCATTCTTGGCTT	cassava4.1_011264m|PACid:17993950	NF-YA1	nuclear factor Y, subunit A1
miR169d	CAGCCAAGGATGACTTGCCGG	GGCCGTTCAGTAGGAACCGAC	4	2737	2756	:: : :::::::.::::::: $	CCAGAAGTCATTCTTGGCTT	cassava4.1_027311m|PACid:17962832		Protein kinase superfamily protein
miR169e	GCAAGCATCCTTGGCTCTAC	CATCTCGGTTCCTACGAACG	2.5	845	863	:.::: :::::::::::::$	ATGGAGCAAGGATGCTTGC	cassava4.1_022790m|PACid:17986870	TERT	telomerase reverse transcriptase
miR169e	GCAAGCATCCTTGGCTCTAC	CATCTCGGTTCCTACGAACG	3	1290	1309	: :: :::::::::::::: $	GAAGTGCCAAGGATGCTTGA	cassava4.1_002140m|PACid:17980585		Protein of unknown function (DUF630 and DUF632)
miR169e	GCAAGCATCCTTGGCTCTAC	CATCTCGGTTCCTACGAACG	3.5	654	674	: :: :::.:::::::::::.$	GAAGAAGCTAAGGATGCTTGT	cassava4.1_017512m|PACid:17961436	NUDT17	nudix hydrolase homolog 17
miR169e	GCAAGCATCCTTGGCTCTAC	CATCTCGGTTCCTACGAACG	3.5	1095	1114	:::: .:::::::::::: $	GTAGCTTCAAGGATGCTTGA	cassava4.1_005138m|PACid:17984533	SNX2a	sorting nexin 2A
miR169e	GCAAGCATCCTTGGCTCTAC	CATCTCGGTTCCTACGAACG	3.5	913	932	: .:: :::::::::::::$	GAGGAAGCAAGGATGCTTGC	cassava4.1_008892m|PACid:17986348
miR169e	GCAAGCATCCTTGGCTCTAC	CATCTCGGTTCCTACGAACG	4	434	453	:::: ::.::::: ::::::$	GTAGCGCTAAGGACGCTTGC	cassava4.1_022186m|PACid:17969953		Bifunctional inhibitor/lipid-transfer protein/seed storage 2S albumin superfamily protein
miR169e	GCAAGCATCCTTGGCTCTAC	CATCTCGGTTCCTACGAACG	4	969	988	:::: ::.::::: ::::::$	GTAGTGCTAAGGACGCTTGC	cassava4.1_009864m|PACid:17968740		Bifunctional inhibitor/lipid-transfer protein/seed storage 2S albumin superfamily protein
miR169e	GCAAGCATCCTTGGCTCTAC	CATCTCGGTTCCTACGAACG	4	681	699	:::::::::::: ::.::: $	GTAGAGCCAAGGTGTTTGG	cassava4.1_001214m|PACid:17973332		Plant calmodulin-binding protein-related
miR169e	GCAAGCATCCTTGGCTCTAC	CATCTCGGTTCCTACGAACG	4	1193	1211	::::::::::::: .::::$	TTAGAGCCAAGGATTTTGC	cassava4.1_031382m|PACid:17986387		Protein kinase protein with tetratricopeptide repeat domain
miR169e	GCAAGCATCCTTGGCTCTAC	CATCTCGGTTCCTACGAACG	4	1101	1119	:: :::::::::: :::::$	CTACAGCCAAGGATCTTGC	cassava4.1_004079m|PACid:17979362	SDH1-1	succinate dehydrogenase 1-1
miR169e	GCAAGCATCCTTGGCTCTAC	CATCTCGGTTCCTACGAACG	4	1101	1119	:: :::::::::: :::::$	CTACAGCCAAGGATCTTGC	cassava4.1_003519m|PACid:17979361	SDH1-1	succinate dehydrogenase 1-1
miR169e	GCAAGCATCCTTGGCTCTAC	CATCTCGGTTCCTACGAACG	4	968	986	:: :::::::::: :::::$	CTACAGCCAAGGATCTTGC	cassava4.1_003478m|PACid:17966397	SDH1-1	succinate dehydrogenase 1-1
miR169e	GCAAGCATCCTTGGCTCTAC	CATCTCGGTTCCTACGAACG	4	2638	2656	: :: ::::::::: :::::$	GGAGCGCCAAGGATCTTGC	cassava4.1_001242m|PACid:17985320	ARABIDILLO-1	ARABIDILLO-1
miR171a	TGATTGAGCCGTGCCAATATC	CTATAACCGTGCCGAGTTAGT	1	1308	1328	:::::::::.:::::::::::$	GATATTGGCGCGGCTCAATCA	cassava4.1_002034m|PACid:17977302	HAM3	GRAS family transcription factor
miR171a	TGATTGAGCCGTGCCAATATC	CTATAACCGTGCCGAGTTAGT	1	1122	1142	:::::::::.:::::::::::$	GATATTGGCGCGGCTCAATCA	cassava4.1_034057m|PACid:17989136	HAM3	GRAS family transcription factor
miR171b	TGATTGAGCCGTGCCAATATC	CTATAACCGTGCCGAGTTAGT	1	1308	1328	:::::::::.:::::::::::$	GATATTGGCGCGGCTCAATCA	cassava4.1_002034m|PACid:17977302	HAM3	GRAS family transcription factor
miR171b	TGATTGAGCCGTGCCAATATC	CTATAACCGTGCCGAGTTAGT	1	1122	1142	:::::::::.:::::::::::$	GATATTGGCGCGGCTCAATCA	cassava4.1_034057m|PACid:17989136	HAM3	GRAS family transcription factor
miR171c	TGATTGAGCCGTGCCAATATC	CTATAACCGTGCCGAGTTAGT	1	1308	1328	:::::::::.:::::::::::$	GATATTGGCGCGGCTCAATCA	cassava4.1_002034m|PACid:17977302	HAM3	GRAS family transcription factor
miR171c	TGATTGAGCCGTGCCAATATC	CTATAACCGTGCCGAGTTAGT	1	1122	1142	:::::::::.:::::::::::$	GATATTGGCGCGGCTCAATCA	cassava4.1_034057m|PACid:17989136	HAM3	GRAS family transcription factor
miR171d	TGATTGAGCCGTGCCAATATC	CTATAACCGTGCCGAGTTAGT	1	1308	1328	:::::::::.:::::::::::$	GATATTGGCGCGGCTCAATCA	cassava4.1_002034m|PACid:17977302	HAM3	GRAS family transcription factor
miR171d	TGATTGAGCCGTGCCAATATC	CTATAACCGTGCCGAGTTAGT	1	1122	1142	:::::::::.:::::::::::$	GATATTGGCGCGGCTCAATCA	cassava4.1_034057m|PACid:17989136	HAM3	GRAS family transcription factor
miR171e	TGATTGAGCCGTGCCAATATC	CTATAACCGTGCCGAGTTAGT	1	1308	1328	:::::::::.:::::::::::$	GATATTGGCGCGGCTCAATCA	cassava4.1_002034m|PACid:17977302	HAM3	GRAS family transcription factor
miR171e	TGATTGAGCCGTGCCAATATC	CTATAACCGTGCCGAGTTAGT	1	1122	1142	:::::::::.:::::::::::$	GATATTGGCGCGGCTCAATCA	cassava4.1_034057m|PACid:17989136	HAM3	GRAS family transcription factor
miR171f	TGATTGAGCCGTGCCAATATC	CTATAACCGTGCCGAGTTAGT	1	1308	1328	:::::::::.:::::::::::$	GATATTGGCGCGGCTCAATCA	cassava4.1_002034m|PACid:17977302	HAM3	GRAS family transcription factor
miR171f	TGATTGAGCCGTGCCAATATC	CTATAACCGTGCCGAGTTAGT	1	1122	1142	:::::::::.:::::::::::$	GATATTGGCGCGGCTCAATCA	cassava4.1_034057m|PACid:17989136	HAM3	GRAS family transcription factor
miR171g	TGATTGAGCCGTGCCAATATC	CTATAACCGTGCCGAGTTAGT	1	1308	1328	:::::::::.:::::::::::$	GATATTGGCGCGGCTCAATCA	cassava4.1_002034m|PACid:17977302	HAM3	GRAS family transcription factor
miR171g	TGATTGAGCCGTGCCAATATC	CTATAACCGTGCCGAGTTAGT	1	1122	1142	:::::::::.:::::::::::$	GATATTGGCGCGGCTCAATCA	cassava4.1_034057m|PACid:17989136	HAM3	GRAS family transcription factor
miR171h	TTGAGCCGCGCCAATATCACT	TCACTATAACCGCGCCGAGTT	1	1305	1325	:: ::::::::::::::::::$	AGGGATATTGGCGCGGCTCAA	cassava4.1_002034m|PACid:17977302	HAM3	GRAS family transcription factor
miR171h	TTGAGCCGCGCCAATATCACT	TCACTATAACCGCGCCGAGTT	1	1119	1139	:: ::::::::::::::::::$	AGGGATATTGGCGCGGCTCAA	cassava4.1_034057m|PACid:17989136	HAM3	GRAS family transcription factor
miR171h	TTGAGCCGCGCCAATATCACT	TCACTATAACCGCGCCGAGTT	3.5	375	395	.::::::::::. ::::::::$	GGTGATATTGGTTCGGCTCAA	cassava4.1_030763m|PACid:17993030		GRAS family transcription factor
miR171h	TTGAGCCGCGCCAATATCACT	TCACTATAACCGCGCCGAGTT	4	1179	1198	:: :::: :::::.:::::.:$	AGGATACTGGCGTGGCTCGA	cassava4.1_003281m|PACid:17985973		epsin N-terminal homology (ENTH) domain-containing protein / clathrin assembly protein-related
miR171h	TTGAGCCGCGCCAATATCACT	TCACTATAACCGCGCCGAGTT	4	1172	1191	:: :::: :::::.:::::.:$	AGGATACTGGCGTGGCTCGA	cassava4.1_003282m|PACid:17985974		epsin N-terminal homology (ENTH) domain-containing protein / clathrin assembly protein-related
miR171i	TTGAGCCGCGCCAATATCACT	TCACTATAACCGCGCCGAGTT	1	1305	1325	:: ::::::::::::::::::$	AGGGATATTGGCGCGGCTCAA	cassava4.1_002034m|PACid:17977302	HAM3	GRAS family transcription factor
miR171i	TTGAGCCGCGCCAATATCACT	TCACTATAACCGCGCCGAGTT	1	1119	1139	:: ::::::::::::::::::$	AGGGATATTGGCGCGGCTCAA	cassava4.1_034057m|PACid:17989136	HAM3	GRAS family transcription factor
miR171i	TTGAGCCGCGCCAATATCACT	TCACTATAACCGCGCCGAGTT	3.5	375	395	.::::::::::. ::::::::$	GGTGATATTGGTTCGGCTCAA	cassava4.1_030763m|PACid:17993030		GRAS family transcription factor
miR171i	TTGAGCCGCGCCAATATCACT	TCACTATAACCGCGCCGAGTT	4	1179	1198	:: :::: :::::.:::::.:$	AGGATACTGGCGTGGCTCGA	cassava4.1_003281m|PACid:17985973		epsin N-terminal homology (ENTH) domain-containing protein / clathrin assembly protein-related
miR171i	TTGAGCCGCGCCAATATCACT	TCACTATAACCGCGCCGAGTT	4	1172	1191	:: :::: :::::.:::::.:$	AGGATACTGGCGTGGCTCGA	cassava4.1_003282m|PACid:17985974		epsin N-terminal homology (ENTH) domain-containing protein / clathrin assembly protein-related
miR172a	GGAGCATCATCAAGATTCACA	ACACTTAGAACTACTACGAGG	3.5	760	780	: ::: :::::::::::::.$	AGGGAAACTTGATGATGCTCT	cassava4.1_019107m|PACid:17987921
miR172a	GGAGCATCATCAAGATTCACA	ACACTTAGAACTACTACGAGG	3.5	894	914	:: ::: ::::::::::::.$	TGAGAAAATTGATGATGCTCT	cassava4.1_004953m|PACid:17964884	GRP23	glutamine-rich protein 23
miR172a	GGAGCATCATCAAGATTCACA	ACACTTAGAACTACTACGAGG	3.5	870	891	::: :.:: :::::::::::: $	TGTTAGTCATTGATGATGCTCA	cassava4.1_006804m|PACid:17978359	BIOF	biotin F
miR172a	GGAGCATCATCAAGATTCACA	ACACTTAGAACTACTACGAGG	4	1178	1198	:::::. .:::::::::.:: $	TGTGAGCTTTGATGATGTTCA	cassava4.1_003639m|PACid:17981642	DEGP2	DEGP protease 2
miR172a	GGAGCATCATCAAGATTCACA	ACACTTAGAACTACTACGAGG	4	690	710	::: :: ::::.:::::::.:$	TGTCAAACTTGGTGATGCTTC	cassava4.1_006154m|PACid:17980598	PDR2	phosphate deficiency response 2
miR172a	GGAGCATCATCAAGATTCACA	ACACTTAGAACTACTACGAGG	4	313	333	: :::::.::::::::: ::.$	TCTGAATTTTGATGATGGTCT	cassava4.1_019989m|PACid:17968823
miR172a	GGAGCATCATCAAGATTCACA	ACACTTAGAACTACTACGAGG	4	1278	1298	::: :.: :::::::::::..$	TGTTAGTATTGATGATGCTTT	cassava4.1_012258m|PACid:17981309	PP2A-3	protein phosphatase 2A-3
miR172a	GGAGCATCATCAAGATTCACA	ACACTTAGAACTACTACGAGG	4	1196	1216	::: :.: :::::::::::..$	TGTTAGTATTGATGATGCTTT	cassava4.1_012184m|PACid:17981308	PP2A-3	protein phosphatase 2A-3
miR172a	GGAGCATCATCAAGATTCACA	ACACTTAGAACTACTACGAGG	4	1193	1213	::: :.: :::::::::::..$	TGTTAGTATTGATGATGCTTT	cassava4.1_012257m|PACid:17981310	PP2A-3	protein phosphatase 2A-3
miR172a	GGAGCATCATCAAGATTCACA	ACACTTAGAACTACTACGAGG	4	1104	1124	::::::::::::::::: $	CAAGAATCTTGATGATGCTCG	cassava4.1_026890m|PACid:17979755		Zinc finger (C3HC4-type RING finger) family protein
miR172a	GGAGCATCATCAAGATTCACA	ACACTTAGAACTACTACGAGG	4	708	728	: :::::::::::::::.:$	TTACAATCTTGATGATGCTTC	cassava4.1_024457m|PACid:17972253		S-locus lectin protein kinase family protein
miR172a	GGAGCATCATCAAGATTCACA	ACACTTAGAACTACTACGAGG	4	704	724	:::::: :: :::::::::: $	TGTGAAACTCGATGATGCTCA	cassava4.1_002489m|PACid:17985091		LMBR1-like membrane protein
miR172a	GGAGCATCATCAAGATTCACA	ACACTTAGAACTACTACGAGG	4	57	77	: ::::::::::::::: :: $	TATGAATCTTGATGATGATCA	cassava4.1_022051m|PACid:17961685		Protein of unknown function (DUF3049)
miR172a	GGAGCATCATCAAGATTCACA	ACACTTAGAACTACTACGAGG	4	348	368	:::::: :::::::: :::: $	TGTGAAACTTGATGACGCTCA	cassava4.1_033840m|PACid:17989137		LMBR1-like membrane protein
miR172a	GGAGCATCATCAAGATTCACA	ACACTTAGAACTACTACGAGG	4	8976	8996	:: ::: :::::::::.:::$	GGTAAATGTTGATGATGTTCC	cassava4.1_000003m|PACid:17967575	UPL1	ubiquitin-protein ligase 1
miR172a	GGAGCATCATCAAGATTCACA	ACACTTAGAACTACTACGAGG	4	8976	8996	:: ::: :::::::::.:::$	GGTAAATGTTGATGATGTTCC	cassava4.1_000004m|PACid:17967576	UPL1	ubiquitin-protein ligase 1
miR172a	GGAGCATCATCAAGATTCACA	ACACTTAGAACTACTACGAGG	4	96	116	: ::: ::::::::::::.:$	AGAGAAACTTGATGATGCTTC	cassava4.1_033306m|PACid:17992752		Major facilitator superfamily protein
miR172a	GGAGCATCATCAAGATTCACA	ACACTTAGAACTACTACGAGG	4	255	274	::: :::::::::::: ::: $	TGTCAATCTTGATGATCTCG	cassava4.1_006224m|PACid:17983335		Signal recognition particle, SRP54 subunit protein
miR172a	GGAGCATCATCAAGATTCACA	ACACTTAGAACTACTACGAGG	4	177	196	::: :::::::::::: ::: $	TGTCAATCTTGATGATCTCG	cassava4.1_009427m|PACid:17983336		Signal recognition particle, SRP54 subunit protein
miR172b	GGAGCATCATCAAGATTCACA	ACACTTAGAACTACTACGAGG	3.5	760	780	: ::: :::::::::::::.$	AGGGAAACTTGATGATGCTCT	cassava4.1_019107m|PACid:17987921
miR172b	GGAGCATCATCAAGATTCACA	ACACTTAGAACTACTACGAGG	3.5	894	914	:: ::: ::::::::::::.$	TGAGAAAATTGATGATGCTCT	cassava4.1_004953m|PACid:17964884	GRP23	glutamine-rich protein 23
miR172b	GGAGCATCATCAAGATTCACA	ACACTTAGAACTACTACGAGG	3.5	870	891	::: :.:: :::::::::::: $	TGTTAGTCATTGATGATGCTCA	cassava4.1_006804m|PACid:17978359	BIOF	biotin F
miR172b	GGAGCATCATCAAGATTCACA	ACACTTAGAACTACTACGAGG	4	1178	1198	:::::. .:::::::::.:: $	TGTGAGCTTTGATGATGTTCA	cassava4.1_003639m|PACid:17981642	DEGP2	DEGP protease 2
miR172b	GGAGCATCATCAAGATTCACA	ACACTTAGAACTACTACGAGG	4	690	710	::: :: ::::.:::::::.:$	TGTCAAACTTGGTGATGCTTC	cassava4.1_006154m|PACid:17980598	PDR2	phosphate deficiency response 2
miR172b	GGAGCATCATCAAGATTCACA	ACACTTAGAACTACTACGAGG	4	313	333	: :::::.::::::::: ::.$	TCTGAATTTTGATGATGGTCT	cassava4.1_019989m|PACid:17968823
miR172b	GGAGCATCATCAAGATTCACA	ACACTTAGAACTACTACGAGG	4	1278	1298	::: :.: :::::::::::..$	TGTTAGTATTGATGATGCTTT	cassava4.1_012258m|PACid:17981309	PP2A-3	protein phosphatase 2A-3
miR172b	GGAGCATCATCAAGATTCACA	ACACTTAGAACTACTACGAGG	4	1196	1216	::: :.: :::::::::::..$	TGTTAGTATTGATGATGCTTT	cassava4.1_012184m|PACid:17981308	PP2A-3	protein phosphatase 2A-3
miR172b	GGAGCATCATCAAGATTCACA	ACACTTAGAACTACTACGAGG	4	1193	1213	::: :.: :::::::::::..$	TGTTAGTATTGATGATGCTTT	cassava4.1_012257m|PACid:17981310	PP2A-3	protein phosphatase 2A-3
miR172b	GGAGCATCATCAAGATTCACA	ACACTTAGAACTACTACGAGG	4	1104	1124	::::::::::::::::: $	CAAGAATCTTGATGATGCTCG	cassava4.1_026890m|PACid:17979755		Zinc finger (C3HC4-type RING finger) family protein
miR172b	GGAGCATCATCAAGATTCACA	ACACTTAGAACTACTACGAGG	4	708	728	: :::::::::::::::.:$	TTACAATCTTGATGATGCTTC	cassava4.1_024457m|PACid:17972253		S-locus lectin protein kinase family protein
miR172b	GGAGCATCATCAAGATTCACA	ACACTTAGAACTACTACGAGG	4	704	724	:::::: :: :::::::::: $	TGTGAAACTCGATGATGCTCA	cassava4.1_002489m|PACid:17985091		LMBR1-like membrane protein
miR172b	GGAGCATCATCAAGATTCACA	ACACTTAGAACTACTACGAGG	4	57	77	: ::::::::::::::: :: $	TATGAATCTTGATGATGATCA	cassava4.1_022051m|PACid:17961685		Protein of unknown function (DUF3049)
miR172b	GGAGCATCATCAAGATTCACA	ACACTTAGAACTACTACGAGG	4	348	368	:::::: :::::::: :::: $	TGTGAAACTTGATGACGCTCA	cassava4.1_033840m|PACid:17989137		LMBR1-like membrane protein
miR172b	GGAGCATCATCAAGATTCACA	ACACTTAGAACTACTACGAGG	4	8976	8996	:: ::: :::::::::.:::$	GGTAAATGTTGATGATGTTCC	cassava4.1_000003m|PACid:17967575	UPL1	ubiquitin-protein ligase 1
miR172b	GGAGCATCATCAAGATTCACA	ACACTTAGAACTACTACGAGG	4	8976	8996	:: ::: :::::::::.:::$	GGTAAATGTTGATGATGTTCC	cassava4.1_000004m|PACid:17967576	UPL1	ubiquitin-protein ligase 1
miR172b	GGAGCATCATCAAGATTCACA	ACACTTAGAACTACTACGAGG	4	96	116	: ::: ::::::::::::.:$	AGAGAAACTTGATGATGCTTC	cassava4.1_033306m|PACid:17992752		Major facilitator superfamily protein
miR172b	GGAGCATCATCAAGATTCACA	ACACTTAGAACTACTACGAGG	4	255	274	::: :::::::::::: ::: $	TGTCAATCTTGATGATCTCG	cassava4.1_006224m|PACid:17983335		Signal recognition particle, SRP54 subunit protein
miR172b	GGAGCATCATCAAGATTCACA	ACACTTAGAACTACTACGAGG	4	177	196	::: :::::::::::: ::: $	TGTCAATCTTGATGATCTCG	cassava4.1_009427m|PACid:17983336		Signal recognition particle, SRP54 subunit protein
miR319a	ATTGGACTGAAGGGAGCTCC	CCTCGAGGGAAGTCAGGTTA	2	939	958	::::::::::::: ::::::$	GGAGCTCCCTTCACTCCAAT	cassava4.1_005846m|PACid:17981831	MYB33	myb domain protein 33
miR319a	ATTGGACTGAAGGGAGCTCC	CCTCGAGGGAAGTCAGGTTA	2	597	616	::::::::::::: ::::::$	GGAGCTCCCTTCACTCCAAT	cassava4.1_030321m|PACid:17967718	MYB33	myb domain protein 33
miR319a	ATTGGACTGAAGGGAGCTCC	CCTCGAGGGAAGTCAGGTTA	2	960	979	::::::::::::: ::::::$	GGAGCTCCCTTCATTCCAAT	cassava4.1_024052m|PACid:17970192	MYB33	myb domain protein 33
miR319a	ATTGGACTGAAGGGAGCTCC	CCTCGAGGGAAGTCAGGTTA	2	1383	1402	::::::::::::: ::::::$	GGAGCTCCCTTCACTCCAAT	cassava4.1_004606m|PACid:17973054	MYB33	myb domain protein 33
miR319a	ATTGGACTGAAGGGAGCTCC	CCTCGAGGGAAGTCAGGTTA	2.5	68	87	: :::.:::::::::::::$	CGCGCTTCCTTCAGTCCAAT	cassava4.1_027328m|PACid:17985566		Arabidopsis thaliana protein of unknown function (DUF821)
miR319a	ATTGGACTGAAGGGAGCTCC	CCTCGAGGGAAGTCAGGTTA	2.5	1371	1390	::.: ::::::::::::::$	GGGGGACCCTTCAGTCCAAT	cassava4.1_006618m|PACid:17970430	TCP2	TEOSINTE BRANCHED 1, cycloidea and PCF transcription factor 2
miR319a	ATTGGACTGAAGGGAGCTCC	CCTCGAGGGAAGTCAGGTTA	2.5	1641	1660	::.: ::::::::::::::$	GGGGGACCCTTCAGTCCAAT	cassava4.1_006620m|PACid:17972262	TCP2	TEOSINTE BRANCHED 1, cycloidea and PCF transcription factor 2
miR319a	ATTGGACTGAAGGGAGCTCC	CCTCGAGGGAAGTCAGGTTA	3	792	810	::: : ::::::::::::.:$	GGAACCCCTTCAGTCCAGT	cassava4.1_031505m|PACid:17965351	TCP3	TEOSINTE BRANCHED 1, cycloidea and PCF transcription factor 3
miR319a	ATTGGACTGAAGGGAGCTCC	CCTCGAGGGAAGTCAGGTTA	3.5	923	942	::.: ::::::::::::.:$	GGGGACCCCTTCAGTCCAGT	cassava4.1_011082m|PACid:17981115	TCP4	TCP family transcription factor 4
miR319a	ATTGGACTGAAGGGAGCTCC	CCTCGAGGGAAGTCAGGTTA	3.5	1463	1482	::.: ::::::::::::.:$	GGGGACCCCTTCAGTCCAGT	cassava4.1_004517m|PACid:17987200	TCP4	TCP family transcription factor 4
miR319a	ATTGGACTGAAGGGAGCTCC	CCTCGAGGGAAGTCAGGTTA	4	627	646	::: ::::.::::::.::: $	GGATCTCCTTTCAGTTCAAA	cassava4.1_006246m|PACid:17960899		pentatricopeptide (PPR) repeat-containing protein / CBS domain-containing protein
miR319a	ATTGGACTGAAGGGAGCTCC	CCTCGAGGGAAGTCAGGTTA	4	135	154	::::::::::::: :::::$	GGAGCTCCCTTCAAACCAAT	cassava4.1_021030m|PACid:17975126
miR319a	ATTGGACTGAAGGGAGCTCC	CCTCGAGGGAAGTCAGGTTA	4	115	135	:::: ::::: :::::::::$	AGAGCTTCCCTGCAGTCCAAT	cassava4.1_031527m|PACid:17983051		Tetratricopeptide repeat (TPR)-like superfamily protein
miR319a	ATTGGACTGAAGGGAGCTCC	CCTCGAGGGAAGTCAGGTTA	4	384	402	::: :: :::::: ::::::$	GGACTACCTTCACTCCAAT	cassava4.1_034308m|PACid:17971311	NEK5	NIMA-related kinase 5
miR319a	ATTGGACTGAAGGGAGCTCC	CCTCGAGGGAAGTCAGGTTA	4	67	85	::::: :::::::::: :: $	GGAGCCCCTTCAGTCGAAG	cassava4.1_015766m|PACid:17986366	GSTU8	glutathione S-transferase TAU 8
miR319a	ATTGGACTGAAGGGAGCTCC	CCTCGAGGGAAGTCAGGTTA	4	442	462	::::. .:::::: :::::::$	GGAGTATCCTTCATGTCCAAT	cassava4.1_010346m|PACid:17961418		2-oxoglutarate (2OG) and Fe(II)-dependent oxygenase superfamily protein
miR319b	TTGGACTGAAGGGAGCTCCCT	TCCCTCGAGGGAAGTCAGGTT	2.5	1370	1389	::::.: :::::::::::::$	AGGGGGACCCTTCAGTCCAA	cassava4.1_006618m|PACid:17970430	TCP2	TEOSINTE BRANCHED 1, cycloidea and PCF transcription factor 2
miR319b	TTGGACTGAAGGGAGCTCCCT	TCCCTCGAGGGAAGTCAGGTT	2.5	1640	1659	::::.: :::::::::::::$	AGGGGGACCCTTCAGTCCAA	cassava4.1_006620m|PACid:17972262	TCP2	TEOSINTE BRANCHED 1, cycloidea and PCF transcription factor 2
miR319b	TTGGACTGAAGGGAGCTCCCT	TCCCTCGAGGGAAGTCAGGTT	2.5	790	809	::::: : ::::::::::::.$	AGGGAACCCCTTCAGTCCAG	cassava4.1_031505m|PACid:17965351	TCP3	TEOSINTE BRANCHED 1, cycloidea and PCF transcription factor 3
miR319b	TTGGACTGAAGGGAGCTCCCT	TCCCTCGAGGGAAGTCAGGTT	3	1381	1401	: ::::::::::::: :::::$	ATGGAGCTCCCTTCACTCCAA	cassava4.1_004606m|PACid:17973054	MYB33	myb domain protein 33
miR319b	TTGGACTGAAGGGAGCTCCCT	TCCCTCGAGGGAAGTCAGGTT	3	958	978	: ::::::::::::: :::::$	ATGGAGCTCCCTTCATTCCAA	cassava4.1_024052m|PACid:17970192	MYB33	myb domain protein 33
miR319b	TTGGACTGAAGGGAGCTCCCT	TCCCTCGAGGGAAGTCAGGTT	3	1462	1481	::::. : ::::::::::::.$	AGGGGACCCCTTCAGTCCAG	cassava4.1_004517m|PACid:17987200	TCP4	TCP family transcription factor 4
miR319b	TTGGACTGAAGGGAGCTCCCT	TCCCTCGAGGGAAGTCAGGTT	3	922	941	::::. : ::::::::::::.$	AGGGGACCCCTTCAGTCCAG	cassava4.1_011082m|PACid:17981115	TCP4	TCP family transcription factor 4
miR319b	TTGGACTGAAGGGAGCTCCCT	TCCCTCGAGGGAAGTCAGGTT	3.5	65	84	.:::::: :::::::::: ::$	GGGGAGCCCCTTCAGTCGAA	cassava4.1_015766m|PACid:17986366	GSTU8	glutathione S-transferase TAU 8
miR319b	TTGGACTGAAGGGAGCTCCCT	TCCCTCGAGGGAAGTCAGGTT	4	937	957	::::::::::::: :::::$	TTGGAGCTCCCTTCACTCCAA	cassava4.1_005846m|PACid:17981831	MYB33	myb domain protein 33
miR319b	TTGGACTGAAGGGAGCTCCCT	TCCCTCGAGGGAAGTCAGGTT	4	595	615	::::::::::::: :::::$	TTGGAGCTCCCTTCACTCCAA	cassava4.1_030321m|PACid:17967718	MYB33	myb domain protein 33
miR319b	TTGGACTGAAGGGAGCTCCCT	TCCCTCGAGGGAAGTCAGGTT	4	625	645	: ::: ::::.::::::.:::$	AAGGATCTCCTTTCAGTTCAA	cassava4.1_006246m|PACid:17960899		pentatricopeptide (PPR) repeat-containing protein / CBS domain-containing protein
miR319c	TTGGACTGAAGGGAGCTCCCT	TCCCTCGAGGGAAGTCAGGTT	2.5	1370	1389	::::.: :::::::::::::$	AGGGGGACCCTTCAGTCCAA	cassava4.1_006618m|PACid:17970430	TCP2	TEOSINTE BRANCHED 1, cycloidea and PCF transcription factor 2
miR319c	TTGGACTGAAGGGAGCTCCCT	TCCCTCGAGGGAAGTCAGGTT	2.5	1640	1659	::::.: :::::::::::::$	AGGGGGACCCTTCAGTCCAA	cassava4.1_006620m|PACid:17972262	TCP2	TEOSINTE BRANCHED 1, cycloidea and PCF transcription factor 2
miR319c	TTGGACTGAAGGGAGCTCCCT	TCCCTCGAGGGAAGTCAGGTT	2.5	790	809	::::: : ::::::::::::.$	AGGGAACCCCTTCAGTCCAG	cassava4.1_031505m|PACid:17965351	TCP3	TEOSINTE BRANCHED 1, cycloidea and PCF transcription factor 3
miR319c	TTGGACTGAAGGGAGCTCCCT	TCCCTCGAGGGAAGTCAGGTT	3	1381	1401	: ::::::::::::: :::::$	ATGGAGCTCCCTTCACTCCAA	cassava4.1_004606m|PACid:17973054	MYB33	myb domain protein 33
miR319c	TTGGACTGAAGGGAGCTCCCT	TCCCTCGAGGGAAGTCAGGTT	3	958	978	: ::::::::::::: :::::$	ATGGAGCTCCCTTCATTCCAA	cassava4.1_024052m|PACid:17970192	MYB33	myb domain protein 33
miR319c	TTGGACTGAAGGGAGCTCCCT	TCCCTCGAGGGAAGTCAGGTT	3	1462	1481	::::. : ::::::::::::.$	AGGGGACCCCTTCAGTCCAG	cassava4.1_004517m|PACid:17987200	TCP4	TCP family transcription factor 4
miR319c	TTGGACTGAAGGGAGCTCCCT	TCCCTCGAGGGAAGTCAGGTT	3	922	941	::::. : ::::::::::::.$	AGGGGACCCCTTCAGTCCAG	cassava4.1_011082m|PACid:17981115	TCP4	TCP family transcription factor 4
miR319c	TTGGACTGAAGGGAGCTCCCT	TCCCTCGAGGGAAGTCAGGTT	3.5	65	84	.:::::: :::::::::: ::$	GGGGAGCCCCTTCAGTCGAA	cassava4.1_015766m|PACid:17986366	GSTU8	glutathione S-transferase TAU 8
miR319c	TTGGACTGAAGGGAGCTCCCT	TCCCTCGAGGGAAGTCAGGTT	4	937	957	::::::::::::: :::::$	TTGGAGCTCCCTTCACTCCAA	cassava4.1_005846m|PACid:17981831	MYB33	myb domain protein 33
miR319c	TTGGACTGAAGGGAGCTCCCT	TCCCTCGAGGGAAGTCAGGTT	4	595	615	::::::::::::: :::::$	TTGGAGCTCCCTTCACTCCAA	cassava4.1_030321m|PACid:17967718	MYB33	myb domain protein 33
miR319c	TTGGACTGAAGGGAGCTCCCT	TCCCTCGAGGGAAGTCAGGTT	4	625	645	: ::: ::::.::::::.:::$	AAGGATCTCCTTTCAGTTCAA	cassava4.1_006246m|PACid:17960899		pentatricopeptide (PPR) repeat-containing protein / CBS domain-containing protein
miR319d	TTGGACTGAAGGGAGCTCCCT	TCCCTCGAGGGAAGTCAGGTT	2.5	1370	1389	::::.: :::::::::::::$	AGGGGGACCCTTCAGTCCAA	cassava4.1_006618m|PACid:17970430	TCP2	TEOSINTE BRANCHED 1, cycloidea and PCF transcription factor 2
miR319d	TTGGACTGAAGGGAGCTCCCT	TCCCTCGAGGGAAGTCAGGTT	2.5	1640	1659	::::.: :::::::::::::$	AGGGGGACCCTTCAGTCCAA	cassava4.1_006620m|PACid:17972262	TCP2	TEOSINTE BRANCHED 1, cycloidea and PCF transcription factor 2
miR319d	TTGGACTGAAGGGAGCTCCCT	TCCCTCGAGGGAAGTCAGGTT	2.5	790	809	::::: : ::::::::::::.$	AGGGAACCCCTTCAGTCCAG	cassava4.1_031505m|PACid:17965351	TCP3	TEOSINTE BRANCHED 1, cycloidea and PCF transcription factor 3
miR319d	TTGGACTGAAGGGAGCTCCCT	TCCCTCGAGGGAAGTCAGGTT	3	1381	1401	: ::::::::::::: :::::$	ATGGAGCTCCCTTCACTCCAA	cassava4.1_004606m|PACid:17973054	MYB33	myb domain protein 33
miR319d	TTGGACTGAAGGGAGCTCCCT	TCCCTCGAGGGAAGTCAGGTT	3	958	978	: ::::::::::::: :::::$	ATGGAGCTCCCTTCATTCCAA	cassava4.1_024052m|PACid:17970192	MYB33	myb domain protein 33
miR319d	TTGGACTGAAGGGAGCTCCCT	TCCCTCGAGGGAAGTCAGGTT	3	1462	1481	::::. : ::::::::::::.$	AGGGGACCCCTTCAGTCCAG	cassava4.1_004517m|PACid:17987200	TCP4	TCP family transcription factor 4
miR319d	TTGGACTGAAGGGAGCTCCCT	TCCCTCGAGGGAAGTCAGGTT	3	922	941	::::. : ::::::::::::.$	AGGGGACCCCTTCAGTCCAG	cassava4.1_011082m|PACid:17981115	TCP4	TCP family transcription factor 4
miR319d	TTGGACTGAAGGGAGCTCCCT	TCCCTCGAGGGAAGTCAGGTT	3.5	65	84	.:::::: :::::::::: ::$	GGGGAGCCCCTTCAGTCGAA	cassava4.1_015766m|PACid:17986366	GSTU8	glutathione S-transferase TAU 8
miR319d	TTGGACTGAAGGGAGCTCCCT	TCCCTCGAGGGAAGTCAGGTT	4	937	957	::::::::::::: :::::$	TTGGAGCTCCCTTCACTCCAA	cassava4.1_005846m|PACid:17981831	MYB33	myb domain protein 33
miR319d	TTGGACTGAAGGGAGCTCCCT	TCCCTCGAGGGAAGTCAGGTT	4	595	615	::::::::::::: :::::$	TTGGAGCTCCCTTCACTCCAA	cassava4.1_030321m|PACid:17967718	MYB33	myb domain protein 33
miR319d	TTGGACTGAAGGGAGCTCCCT	TCCCTCGAGGGAAGTCAGGTT	4	625	645	: ::: ::::.::::::.:::$	AAGGATCTCCTTTCAGTTCAA	cassava4.1_006246m|PACid:17960899		pentatricopeptide (PPR) repeat-containing protein / CBS domain-containing protein
miR319e	TTGGACTGAAGGGAGCTCCCT	TCCCTCGAGGGAAGTCAGGTT	2.5	1370	1389	::::.: :::::::::::::$	AGGGGGACCCTTCAGTCCAA	cassava4.1_006618m|PACid:17970430	TCP2	TEOSINTE BRANCHED 1, cycloidea and PCF transcription factor 2
miR319e	TTGGACTGAAGGGAGCTCCCT	TCCCTCGAGGGAAGTCAGGTT	2.5	1640	1659	::::.: :::::::::::::$	AGGGGGACCCTTCAGTCCAA	cassava4.1_006620m|PACid:17972262	TCP2	TEOSINTE BRANCHED 1, cycloidea and PCF transcription factor 2
miR319e	TTGGACTGAAGGGAGCTCCCT	TCCCTCGAGGGAAGTCAGGTT	2.5	790	809	::::: : ::::::::::::.$	AGGGAACCCCTTCAGTCCAG	cassava4.1_031505m|PACid:17965351	TCP3	TEOSINTE BRANCHED 1, cycloidea and PCF transcription factor 3
miR319e	TTGGACTGAAGGGAGCTCCCT	TCCCTCGAGGGAAGTCAGGTT	3	1381	1401	: ::::::::::::: :::::$	ATGGAGCTCCCTTCACTCCAA	cassava4.1_004606m|PACid:17973054	MYB33	myb domain protein 33
miR319e	TTGGACTGAAGGGAGCTCCCT	TCCCTCGAGGGAAGTCAGGTT	3	958	978	: ::::::::::::: :::::$	ATGGAGCTCCCTTCATTCCAA	cassava4.1_024052m|PACid:17970192	MYB33	myb domain protein 33
miR319e	TTGGACTGAAGGGAGCTCCCT	TCCCTCGAGGGAAGTCAGGTT	3	1462	1481	::::. : ::::::::::::.$	AGGGGACCCCTTCAGTCCAG	cassava4.1_004517m|PACid:17987200	TCP4	TCP family transcription factor 4
miR319e	TTGGACTGAAGGGAGCTCCCT	TCCCTCGAGGGAAGTCAGGTT	3	922	941	::::. : ::::::::::::.$	AGGGGACCCCTTCAGTCCAG	cassava4.1_011082m|PACid:17981115	TCP4	TCP family transcription factor 4
miR319e	TTGGACTGAAGGGAGCTCCCT	TCCCTCGAGGGAAGTCAGGTT	3.5	65	84	.:::::: :::::::::: ::$	GGGGAGCCCCTTCAGTCGAA	cassava4.1_015766m|PACid:17986366	GSTU8	glutathione S-transferase TAU 8
miR319e	TTGGACTGAAGGGAGCTCCCT	TCCCTCGAGGGAAGTCAGGTT	4	937	957	::::::::::::: :::::$	TTGGAGCTCCCTTCACTCCAA	cassava4.1_005846m|PACid:17981831	MYB33	myb domain protein 33
miR319e	TTGGACTGAAGGGAGCTCCCT	TCCCTCGAGGGAAGTCAGGTT	4	595	615	::::::::::::: :::::$	TTGGAGCTCCCTTCACTCCAA	cassava4.1_030321m|PACid:17967718	MYB33	myb domain protein 33
miR319e	TTGGACTGAAGGGAGCTCCCT	TCCCTCGAGGGAAGTCAGGTT	4	625	645	: ::: ::::.::::::.:::$	AAGGATCTCCTTTCAGTTCAA	cassava4.1_006246m|PACid:17960899		pentatricopeptide (PPR) repeat-containing protein / CBS domain-containing protein
miR319f	TTGGACTGAAGGGAGCTCCCT	TCCCTCGAGGGAAGTCAGGTT	2.5	1370	1389	::::.: :::::::::::::$	AGGGGGACCCTTCAGTCCAA	cassava4.1_006618m|PACid:17970430	TCP2	TEOSINTE BRANCHED 1, cycloidea and PCF transcription factor 2
miR319f	TTGGACTGAAGGGAGCTCCCT	TCCCTCGAGGGAAGTCAGGTT	2.5	1640	1659	::::.: :::::::::::::$	AGGGGGACCCTTCAGTCCAA	cassava4.1_006620m|PACid:17972262	TCP2	TEOSINTE BRANCHED 1, cycloidea and PCF transcription factor 2
miR319f	TTGGACTGAAGGGAGCTCCCT	TCCCTCGAGGGAAGTCAGGTT	2.5	790	809	::::: : ::::::::::::.$	AGGGAACCCCTTCAGTCCAG	cassava4.1_031505m|PACid:17965351	TCP3	TEOSINTE BRANCHED 1, cycloidea and PCF transcription factor 3
miR319f	TTGGACTGAAGGGAGCTCCCT	TCCCTCGAGGGAAGTCAGGTT	3	1381	1401	: ::::::::::::: :::::$	ATGGAGCTCCCTTCACTCCAA	cassava4.1_004606m|PACid:17973054	MYB33	myb domain protein 33
miR319f	TTGGACTGAAGGGAGCTCCCT	TCCCTCGAGGGAAGTCAGGTT	3	958	978	: ::::::::::::: :::::$	ATGGAGCTCCCTTCATTCCAA	cassava4.1_024052m|PACid:17970192	MYB33	myb domain protein 33
miR319f	TTGGACTGAAGGGAGCTCCCT	TCCCTCGAGGGAAGTCAGGTT	3	1462	1481	::::. : ::::::::::::.$	AGGGGACCCCTTCAGTCCAG	cassava4.1_004517m|PACid:17987200	TCP4	TCP family transcription factor 4
miR319f	TTGGACTGAAGGGAGCTCCCT	TCCCTCGAGGGAAGTCAGGTT	3	922	941	::::. : ::::::::::::.$	AGGGGACCCCTTCAGTCCAG	cassava4.1_011082m|PACid:17981115	TCP4	TCP family transcription factor 4
miR319f	TTGGACTGAAGGGAGCTCCCT	TCCCTCGAGGGAAGTCAGGTT	3.5	65	84	.:::::: :::::::::: ::$	GGGGAGCCCCTTCAGTCGAA	cassava4.1_015766m|PACid:17986366	GSTU8	glutathione S-transferase TAU 8
miR319f	TTGGACTGAAGGGAGCTCCCT	TCCCTCGAGGGAAGTCAGGTT	4	937	957	::::::::::::: :::::$	TTGGAGCTCCCTTCACTCCAA	cassava4.1_005846m|PACid:17981831	MYB33	myb domain protein 33
miR319f	TTGGACTGAAGGGAGCTCCCT	TCCCTCGAGGGAAGTCAGGTT	4	595	615	::::::::::::: :::::$	TTGGAGCTCCCTTCACTCCAA	cassava4.1_030321m|PACid:17967718	MYB33	myb domain protein 33
miR319f	TTGGACTGAAGGGAGCTCCCT	TCCCTCGAGGGAAGTCAGGTT	4	625	645	: ::: ::::.::::::.:::$	AAGGATCTCCTTTCAGTTCAA	cassava4.1_006246m|PACid:17960899		pentatricopeptide (PPR) repeat-containing protein / CBS domain-containing protein
miR390a	AAGCTCAGGAGGGATAGCGCC	CCGCGATAGGGAGGACTCGAA	2.5	928	948	::.::::::::: ::::::::$	GGTGCTATCCCTGCTGAGCTT	cassava4.1_021773m|PACid:17968203	RPK2	receptor-like protein kinase 2
miR390a	AAGCTCAGGAGGGATAGCGCC	CCGCGATAGGGAGGACTCGAA	3	1918	1938	: .:::. :::::::::::::$	GCTGCTGACCCTCCTGAGCTT	cassava4.1_028601m|PACid:17977407		Concanavalin A-like lectin protein kinase family protein
miR390a	AAGCTCAGGAGGGATAGCGCC	CCGCGATAGGGAGGACTCGAA	3.5	138	158	::.:::::::::.:::: :::$	GGTGCTATCCCTTCTGAACTT	cassava4.1_002534m|PACid:17980696	RKF1	receptor-like kinase in flowers 1
miR390a	AAGCTCAGGAGGGATAGCGCC	CCGCGATAGGGAGGACTCGAA	3.5	391	411	::.:::::::. :::::::::$	GGTGCTATCCTACCTGAGCTT	cassava4.1_019138m|PACid:17962131
miR390a	AAGCTCAGGAGGGATAGCGCC	CCGCGATAGGGAGGACTCGAA	4	235	255	::: :: :.::::::::::: $	GGCACTCTTCCTCCTGAGCTG	cassava4.1_001181m|PACid:17961381	TMK1	transmembrane kinase 1
miR390a	AAGCTCAGGAGGGATAGCGCC	CCGCGATAGGGAGGACTCGAA	4	856	876	:: :. .:.::::::::::::$	GGAGTGGTTCCTCCTGAGCTT	cassava4.1_021773m|PACid:17968203	RPK2	receptor-like protein kinase 2
miR390b	AAGCTCAGGAGGGATAGCGCC	CCGCGATAGGGAGGACTCGAA	2.5	928	948	::.::::::::: ::::::::$	GGTGCTATCCCTGCTGAGCTT	cassava4.1_021773m|PACid:17968203	RPK2	receptor-like protein kinase 2
miR390b	AAGCTCAGGAGGGATAGCGCC	CCGCGATAGGGAGGACTCGAA	3	1918	1938	: .:::. :::::::::::::$	GCTGCTGACCCTCCTGAGCTT	cassava4.1_028601m|PACid:17977407		Concanavalin A-like lectin protein kinase family protein
miR390b	AAGCTCAGGAGGGATAGCGCC	CCGCGATAGGGAGGACTCGAA	3.5	138	158	::.:::::::::.:::: :::$	GGTGCTATCCCTTCTGAACTT	cassava4.1_002534m|PACid:17980696	RKF1	receptor-like kinase in flowers 1
miR390b	AAGCTCAGGAGGGATAGCGCC	CCGCGATAGGGAGGACTCGAA	3.5	391	411	::.:::::::. :::::::::$	GGTGCTATCCTACCTGAGCTT	cassava4.1_019138m|PACid:17962131
miR390b	AAGCTCAGGAGGGATAGCGCC	CCGCGATAGGGAGGACTCGAA	4	235	255	::: :: :.::::::::::: $	GGCACTCTTCCTCCTGAGCTG	cassava4.1_001181m|PACid:17961381	TMK1	transmembrane kinase 1
miR390b	AAGCTCAGGAGGGATAGCGCC	CCGCGATAGGGAGGACTCGAA	4	856	876	:: :. .:.::::::::::::$	GGAGTGGTTCCTCCTGAGCTT	cassava4.1_021773m|PACid:17968203	RPK2	receptor-like protein kinase 2
miR390c	AAGCTCAGGAGGGATAGCGCC	CCGCGATAGGGAGGACTCGAA	2.5	928	948	::.::::::::: ::::::::$	GGTGCTATCCCTGCTGAGCTT	cassava4.1_021773m|PACid:17968203	RPK2	receptor-like protein kinase 2
miR390c	AAGCTCAGGAGGGATAGCGCC	CCGCGATAGGGAGGACTCGAA	3	1918	1938	: .:::. :::::::::::::$	GCTGCTGACCCTCCTGAGCTT	cassava4.1_028601m|PACid:17977407		Concanavalin A-like lectin protein kinase family protein
miR390c	AAGCTCAGGAGGGATAGCGCC	CCGCGATAGGGAGGACTCGAA	3.5	138	158	::.:::::::::.:::: :::$	GGTGCTATCCCTTCTGAACTT	cassava4.1_002534m|PACid:17980696	RKF1	receptor-like kinase in flowers 1
miR390c	AAGCTCAGGAGGGATAGCGCC	CCGCGATAGGGAGGACTCGAA	3.5	391	411	::.:::::::. :::::::::$	GGTGCTATCCTACCTGAGCTT	cassava4.1_019138m|PACid:17962131
miR390c	AAGCTCAGGAGGGATAGCGCC	CCGCGATAGGGAGGACTCGAA	4	235	255	::: :: :.::::::::::: $	GGCACTCTTCCTCCTGAGCTG	cassava4.1_001181m|PACid:17961381	TMK1	transmembrane kinase 1
miR390c	AAGCTCAGGAGGGATAGCGCC	CCGCGATAGGGAGGACTCGAA	4	856	876	:: :. .:.::::::::::::$	GGAGTGGTTCCTCCTGAGCTT	cassava4.1_021773m|PACid:17968203	RPK2	receptor-like protein kinase 2
miR393a	TTCCAAAGGGATCGCATTGATC	CTAGTTACGCTAGGGAAACCTT	2	2016	2036	:: :::::::::::::::::: $	GACAATGCGATCCCTTTGGAT	cassava4.1_004514m|PACid:17976112	AFB3	auxin signaling F-box 3
miR393a	TTCCAAAGGGATCGCATTGATC	CTAGTTACGCTAGGGAAACCTT	2	1627	1647	:: :::::::::::::::::: $	GACAATGCGATCCCTTTGGAT	cassava4.1_004294m|PACid:17981483	TIR1	F-box/RNI-like superfamily protein
miR393a	TTCCAAAGGGATCGCATTGATC	CTAGTTACGCTAGGGAAACCTT	2	1068	1088	:: :::::::::::::::::: $	GACAATGCGATCCCTTTGGAT	cassava4.1_032685m|PACid:17986268	TIR1	F-box/RNI-like superfamily protein
miR393a	TTCCAAAGGGATCGCATTGATC	CTAGTTACGCTAGGGAAACCTT	3	2032	2053	: :::::::::::::::::: $	AAACAATGCGATCCCTTTGGAT	cassava4.1_004520m|PACid:17991341	AFB3	auxin signaling F-box 3
miR393b	TTCCAAAGGGATCGCATTGATC	CTAGTTACGCTAGGGAAACCTT	2	2016	2036	:: :::::::::::::::::: $	GACAATGCGATCCCTTTGGAT	cassava4.1_004514m|PACid:17976112	AFB3	auxin signaling F-box 3
miR393b	TTCCAAAGGGATCGCATTGATC	CTAGTTACGCTAGGGAAACCTT	2	1627	1647	:: :::::::::::::::::: $	GACAATGCGATCCCTTTGGAT	cassava4.1_004294m|PACid:17981483	TIR1	F-box/RNI-like superfamily protein
miR393b	TTCCAAAGGGATCGCATTGATC	CTAGTTACGCTAGGGAAACCTT	2	1068	1088	:: :::::::::::::::::: $	GACAATGCGATCCCTTTGGAT	cassava4.1_032685m|PACid:17986268	TIR1	F-box/RNI-like superfamily protein
miR393b	TTCCAAAGGGATCGCATTGATC	CTAGTTACGCTAGGGAAACCTT	3	2032	2053	: :::::::::::::::::: $	AAACAATGCGATCCCTTTGGAT	cassava4.1_004520m|PACid:17991341	AFB3	auxin signaling F-box 3
miR395a	CTGAAGTGTTTGGGGGAACTC	CTCAAGGGGGTTTGTGAAGTC	3.5	2099	2119	:. :::::::::.::.:::::$	GGATTCCCCCAAGCATTTCAG	cassava4.1_000210m|PACid:17965900	ATRX	P-loop containing nucleoside triphosphate hydrolases superfamily protein
miR395a	CTGAAGTGTTTGGGGGAACTC	CTCAAGGGGGTTTGTGAAGTC	3.5	393	413	:::::::.:::::: ::::: $	GAGTTCCTCCAAACTCTTCAT	cassava4.1_007160m|PACid:17962212	APS1	ATP sulfurylase 1
miR395b	CTGAAGTGTTTGGGGGAACTC	CTCAAGGGGGTTTGTGAAGTC	3.5	2099	2119	:. :::::::::.::.:::::$	GGATTCCCCCAAGCATTTCAG	cassava4.1_000210m|PACid:17965900	ATRX	P-loop containing nucleoside triphosphate hydrolases superfamily protein
miR395b	CTGAAGTGTTTGGGGGAACTC	CTCAAGGGGGTTTGTGAAGTC	3.5	393	413	:::::::.:::::: ::::: $	GAGTTCCTCCAAACTCTTCAT	cassava4.1_007160m|PACid:17962212	APS1	ATP sulfurylase 1
miR395c	CTGAAGTGTTTGGGGGAACTC	CTCAAGGGGGTTTGTGAAGTC	3.5	2099	2119	:. :::::::::.::.:::::$	GGATTCCCCCAAGCATTTCAG	cassava4.1_000210m|PACid:17965900	ATRX	P-loop containing nucleoside triphosphate hydrolases superfamily protein
miR395c	CTGAAGTGTTTGGGGGAACTC	CTCAAGGGGGTTTGTGAAGTC	3.5	393	413	:::::::.:::::: ::::: $	GAGTTCCTCCAAACTCTTCAT	cassava4.1_007160m|PACid:17962212	APS1	ATP sulfurylase 1
miR395d	CTGAAGTGTTTGGGGGAACTC	CTCAAGGGGGTTTGTGAAGTC	3.5	2099	2119	:. :::::::::.::.:::::$	GGATTCCCCCAAGCATTTCAG	cassava4.1_000210m|PACid:17965900	ATRX	P-loop containing nucleoside triphosphate hydrolases superfamily protein
miR395d	CTGAAGTGTTTGGGGGAACTC	CTCAAGGGGGTTTGTGAAGTC	3.5	393	413	:::::::.:::::: ::::: $	GAGTTCCTCCAAACTCTTCAT	cassava4.1_007160m|PACid:17962212	APS1	ATP sulfurylase 1
miR396a	TTCCACAGCTTTCTTGAACTT	TTCAAGTTCTTTCGACACCTT	2.5	307	327	::::::::::::::: ::::.$	AAGTTCAAGAAAGCTATGGAG	cassava4.1_033816m|PACid:17971992	AGL29	AGAMOUS-like 29
miR396a	TTCCACAGCTTTCTTGAACTT	TTCAAGTTCTTTCGACACCTT	3	686	705	::: : ::::::::::::::$	AAGAACAGAAAGCTGTGGAA	cassava4.1_004904m|PACid:17970857		tetratricopeptide repeat (TPR)-containing protein
miR396a	TTCCACAGCTTTCTTGAACTT	TTCAAGTTCTTTCGACACCTT	3.5	1942	1962	..: : ::::::::::::::.$	GGGGTGAAGAAAGCTGTGGAG	cassava4.1_033858m|PACid:17961795		ATPase E1-E2 type family protein / haloacid dehalogenase-like hydrolase family protein
miR396a	TTCCACAGCTTTCTTGAACTT	TTCAAGTTCTTTCGACACCTT	3.5	3232	3252	::: :.:::::::::::::$	AAGGAAAGGAAAGCTGTGGAA	cassava4.1_000290m|PACid:17986656	AUL1	auxin-like 1 protein
miR396a	TTCCACAGCTTTCTTGAACTT	TTCAAGTTCTTTCGACACCTT	3.5	250	269	:::: ::::::::::: :::.$	AAGTGCAAGAAAGCTGGGAG	cassava4.1_025042m|PACid:17974856		disease resistance protein (TIR-NBS-LRR class), putative
miR396a	TTCCACAGCTTTCTTGAACTT	TTCAAGTTCTTTCGACACCTT	4	528	549	:::::::::::: :::::::$	TCGTTCAAGAAAGCTTGTGGAA	cassava4.1_027844m|PACid:17966724	GRF2	growth-regulating factor 2
miR396a	TTCCACAGCTTTCTTGAACTT	TTCAAGTTCTTTCGACACCTT	4	377	398	.: :: .:::::.:::::::::$	GATTTATAAGAAGGCTGTGGAA	cassava4.1_021378m|PACid:17974231
miR396a	TTCCACAGCTTTCTTGAACTT	TTCAAGTTCTTTCGACACCTT	4	263	282	.:::: .::.:::::::::: $	GAGTTGAGGAAGCTGTGGAC	cassava4.1_006693m|PACid:17988884	HSPRO2	ortholog of sugar beet HS1 PRO-1 2
miR396a	TTCCACAGCTTTCTTGAACTT	TTCAAGTTCTTTCGACACCTT	4	1211	1231	:: ::: ::::::.:::::: $	AAATTCTAGAAAGTTGTGGAT	cassava4.1_020952m|PACid:17974870		disease resistance protein (TIR-NBS-LRR class), putative
miR396a	TTCCACAGCTTTCTTGAACTT	TTCAAGTTCTTTCGACACCTT	4	719	738	::::::::::: ::: :::::$	AAGTTCAAGAATGCTTGGAA	cassava4.1_014142m|PACid:17963460		S-adenosyl-L-methionine-dependent methyltransferases superfamily protein
miR396a	TTCCACAGCTTTCTTGAACTT	TTCAAGTTCTTTCGACACCTT	4	1679	1698	::: :::: .:::::::::::$	AAGTCAATGAAGCTGTGGAA	cassava4.1_000855m|PACid:17977100	DG1	Tetratricopeptide repeat (TPR)-like superfamily protein
miR396a	TTCCACAGCTTTCTTGAACTT	TTCAAGTTCTTTCGACACCTT	4	1042	1062	:: :::::::::::::::$	TTATTGAAGAAAGCTGTGGAA	cassava4.1_010296m|PACid:17973061
miR396a	TTCCACAGCTTTCTTGAACTT	TTCAAGTTCTTTCGACACCTT	4	700	719	::::: ::::::::: :::.:$	AAGTTAAAGAAAGCTTGGGA	cassava4.1_005858m|PACid:17962500	CYP96A1	cytochrome P450, family 96, subfamily A, polypeptide 1
miR396a	TTCCACAGCTTTCTTGAACTT	TTCAAGTTCTTTCGACACCTT	4	1646	1667	::: : :::::::.:::::::$	AAGCACAAAGAAAGTTGTGGAA	cassava4.1_029519m|PACid:17977833		P-loop containing nucleoside triphosphate hydrolases superfamily protein
miR396a	TTCCACAGCTTTCTTGAACTT	TTCAAGTTCTTTCGACACCTT	4	1373	1392	::: ::::::::::: :::: $	AAGTCAAGAAAGCTTTGGAC	cassava4.1_021394m|PACid:17961601	ASY1	DNA-binding HORMA family protein
miR396a	TTCCACAGCTTTCTTGAACTT	TTCAAGTTCTTTCGACACCTT	4	289	308	:::: : :::.:::::::::$	CAGTTATGAAGGCTGTGGAA	cassava4.1_009859m|PACid:17974809		zinc finger (C2H2 type) family protein
miR396a	TTCCACAGCTTTCTTGAACTT	TTCAAGTTCTTTCGACACCTT	4	206	225	::: : ::::::::::: :::$	AAGATAAGAAAGCTGTTGAA	cassava4.1_021803m|PACid:17966154	AGO6	Argonaute family protein
miR396a	TTCCACAGCTTTCTTGAACTT	TTCAAGTTCTTTCGACACCTT	4	1007	1026	::: :: :::.:::::::::$	AAGCCATGAAGGCTGTGGAA	cassava4.1_012052m|PACid:17993845	EFE	ethylene-forming enzyme
miR396a	TTCCACAGCTTTCTTGAACTT	TTCAAGTTCTTTCGACACCTT	4	789	810	::::::::::: ::::::::$	TCGTTCAAGAAAGCCTGTGGAA	cassava4.1_003731m|PACid:17968531	GRF1	growth-regulating factor 1
miR396a	TTCCACAGCTTTCTTGAACTT	TTCAAGTTCTTTCGACACCTT	4	741	762	:::::::::::: :::::::$	TCGTTCAAGAAAGCATGTGGAA	cassava4.1_004088m|PACid:17963474	GRF1	growth-regulating factor 1
miR396a	TTCCACAGCTTTCTTGAACTT	TTCAAGTTCTTTCGACACCTT	4	552	573	::::::::::: ::::::::$	CCGTTCAAGAAAGCCTGTGGAA	cassava4.1_032760m|PACid:17976729	GRF7	growth-regulating factor 7
miR396a	TTCCACAGCTTTCTTGAACTT	TTCAAGTTCTTTCGACACCTT	4	585	606	::::::::::: ::::::::$	CCGTTCAAGAAAGCCTGTGGAA	cassava4.1_021423m|PACid:17961098	GRF4	growth-regulating factor 4
miR396a	TTCCACAGCTTTCTTGAACTT	TTCAAGTTCTTTCGACACCTT	4	546	567	::::::::::: ::::::::$	CCGTTCAAGAAAGCCTGTGGAA	cassava4.1_009147m|PACid:17972430	GRF4	growth-regulating factor 4
miR396a	TTCCACAGCTTTCTTGAACTT	TTCAAGTTCTTTCGACACCTT	4	422	443	::::::::::: ::::::::$	CCGTTCAAGAAAGCCTGTGGAA	cassava4.1_009580m|PACid:17965822	GRF5	growth-regulating factor 5
miR396a	TTCCACAGCTTTCTTGAACTT	TTCAAGTTCTTTCGACACCTT	4	339	360	::::::::::: ::::::::$	CCGTTCAAGAAAGCCTGTGGAA	cassava4.1_021668m|PACid:17988255	GRF8	growth-regulating factor 8
miR396a	TTCCACAGCTTTCTTGAACTT	TTCAAGTTCTTTCGACACCTT	4	339	360	::::::::::: ::::::::$	TCGTTCAAGAAAGCCTGTGGAA	cassava4.1_029323m|PACid:17993897	GRF5	growth-regulating factor 5
miR396a	TTCCACAGCTTTCTTGAACTT	TTCAAGTTCTTTCGACACCTT	4	303	324	::::::::::: ::::::::$	CCGTTCAAGAAAGCCTGTGGAA	cassava4.1_011724m|PACid:17969228	GRF5	growth-regulating factor 5
miR396a	TTCCACAGCTTTCTTGAACTT	TTCAAGTTCTTTCGACACCTT	4	336	357	::::::::::: ::::::::$	TCGTTCAAGAAAGCCTGTGGAA	cassava4.1_027848m|PACid:17990708	GRF5	growth-regulating factor 5
miR396a	TTCCACAGCTTTCTTGAACTT	TTCAAGTTCTTTCGACACCTT	4	339	360	::::::::::: ::::::::$	TCGTTCAAGAAAGCCTGTGGAA	cassava4.1_024195m|PACid:17973328	GRF5	growth-regulating factor 5
miR396a	TTCCACAGCTTTCTTGAACTT	TTCAAGTTCTTTCGACACCTT	4	339	360	::::::::::: ::::::::$	TCGTTCAAGAAAGCCTGTGGAA	cassava4.1_025653m|PACid:17976022	GRF5	growth-regulating factor 5
miR396a	TTCCACAGCTTTCTTGAACTT	TTCAAGTTCTTTCGACACCTT	4	580	599	: :::::: :::::::::::$	CAATTCAAGAAGCTGTGGAA	cassava4.1_007416m|PACid:17987809	PMEPCRA	methylesterase PCR A
miR396a	TTCCACAGCTTTCTTGAACTT	TTCAAGTTCTTTCGACACCTT	4	172	191	.: ::::::::::::: :::.$	GAATTCAAGAAAGCTGGGAG	cassava4.1_020952m|PACid:17974870		disease resistance protein (TIR-NBS-LRR class), putative
miR396b	TTCCACAGCTTTCTTGAACTT	TTCAAGTTCTTTCGACACCTT	2.5	307	327	::::::::::::::: ::::.$	AAGTTCAAGAAAGCTATGGAG	cassava4.1_033816m|PACid:17971992	AGL29	AGAMOUS-like 29
miR396b	TTCCACAGCTTTCTTGAACTT	TTCAAGTTCTTTCGACACCTT	3	686	705	::: : ::::::::::::::$	AAGAACAGAAAGCTGTGGAA	cassava4.1_004904m|PACid:17970857		tetratricopeptide repeat (TPR)-containing protein
miR396b	TTCCACAGCTTTCTTGAACTT	TTCAAGTTCTTTCGACACCTT	3.5	1942	1962	..: : ::::::::::::::.$	GGGGTGAAGAAAGCTGTGGAG	cassava4.1_033858m|PACid:17961795		ATPase E1-E2 type family protein / haloacid dehalogenase-like hydrolase family protein
miR396b	TTCCACAGCTTTCTTGAACTT	TTCAAGTTCTTTCGACACCTT	3.5	3232	3252	::: :.:::::::::::::$	AAGGAAAGGAAAGCTGTGGAA	cassava4.1_000290m|PACid:17986656	AUL1	auxin-like 1 protein
miR396b	TTCCACAGCTTTCTTGAACTT	TTCAAGTTCTTTCGACACCTT	3.5	250	269	:::: ::::::::::: :::.$	AAGTGCAAGAAAGCTGGGAG	cassava4.1_025042m|PACid:17974856		disease resistance protein (TIR-NBS-LRR class), putative
miR396b	TTCCACAGCTTTCTTGAACTT	TTCAAGTTCTTTCGACACCTT	4	528	549	:::::::::::: :::::::$	TCGTTCAAGAAAGCTTGTGGAA	cassava4.1_027844m|PACid:17966724	GRF2	growth-regulating factor 2
miR396b	TTCCACAGCTTTCTTGAACTT	TTCAAGTTCTTTCGACACCTT	4	377	398	.: :: .:::::.:::::::::$	GATTTATAAGAAGGCTGTGGAA	cassava4.1_021378m|PACid:17974231
miR396b	TTCCACAGCTTTCTTGAACTT	TTCAAGTTCTTTCGACACCTT	4	263	282	.:::: .::.:::::::::: $	GAGTTGAGGAAGCTGTGGAC	cassava4.1_006693m|PACid:17988884	HSPRO2	ortholog of sugar beet HS1 PRO-1 2
miR396b	TTCCACAGCTTTCTTGAACTT	TTCAAGTTCTTTCGACACCTT	4	1211	1231	:: ::: ::::::.:::::: $	AAATTCTAGAAAGTTGTGGAT	cassava4.1_020952m|PACid:17974870		disease resistance protein (TIR-NBS-LRR class), putative
miR396b	TTCCACAGCTTTCTTGAACTT	TTCAAGTTCTTTCGACACCTT	4	719	738	::::::::::: ::: :::::$	AAGTTCAAGAATGCTTGGAA	cassava4.1_014142m|PACid:17963460		S-adenosyl-L-methionine-dependent methyltransferases superfamily protein
miR396b	TTCCACAGCTTTCTTGAACTT	TTCAAGTTCTTTCGACACCTT	4	1679	1698	::: :::: .:::::::::::$	AAGTCAATGAAGCTGTGGAA	cassava4.1_000855m|PACid:17977100	DG1	Tetratricopeptide repeat (TPR)-like superfamily protein
miR396b	TTCCACAGCTTTCTTGAACTT	TTCAAGTTCTTTCGACACCTT	4	1042	1062	:: :::::::::::::::$	TTATTGAAGAAAGCTGTGGAA	cassava4.1_010296m|PACid:17973061
miR396b	TTCCACAGCTTTCTTGAACTT	TTCAAGTTCTTTCGACACCTT	4	700	719	::::: ::::::::: :::.:$	AAGTTAAAGAAAGCTTGGGA	cassava4.1_005858m|PACid:17962500	CYP96A1	cytochrome P450, family 96, subfamily A, polypeptide 1
miR396b	TTCCACAGCTTTCTTGAACTT	TTCAAGTTCTTTCGACACCTT	4	1646	1667	::: : :::::::.:::::::$	AAGCACAAAGAAAGTTGTGGAA	cassava4.1_029519m|PACid:17977833		P-loop containing nucleoside triphosphate hydrolases superfamily protein
miR396b	TTCCACAGCTTTCTTGAACTT	TTCAAGTTCTTTCGACACCTT	4	1373	1392	::: ::::::::::: :::: $	AAGTCAAGAAAGCTTTGGAC	cassava4.1_021394m|PACid:17961601	ASY1	DNA-binding HORMA family protein
miR396b	TTCCACAGCTTTCTTGAACTT	TTCAAGTTCTTTCGACACCTT	4	289	308	:::: : :::.:::::::::$	CAGTTATGAAGGCTGTGGAA	cassava4.1_009859m|PACid:17974809		zinc finger (C2H2 type) family protein
miR396b	TTCCACAGCTTTCTTGAACTT	TTCAAGTTCTTTCGACACCTT	4	206	225	::: : ::::::::::: :::$	AAGATAAGAAAGCTGTTGAA	cassava4.1_021803m|PACid:17966154	AGO6	Argonaute family protein
miR396b	TTCCACAGCTTTCTTGAACTT	TTCAAGTTCTTTCGACACCTT	4	1007	1026	::: :: :::.:::::::::$	AAGCCATGAAGGCTGTGGAA	cassava4.1_012052m|PACid:17993845	EFE	ethylene-forming enzyme
miR396b	TTCCACAGCTTTCTTGAACTT	TTCAAGTTCTTTCGACACCTT	4	789	810	::::::::::: ::::::::$	TCGTTCAAGAAAGCCTGTGGAA	cassava4.1_003731m|PACid:17968531	GRF1	growth-regulating factor 1
miR396b	TTCCACAGCTTTCTTGAACTT	TTCAAGTTCTTTCGACACCTT	4	741	762	:::::::::::: :::::::$	TCGTTCAAGAAAGCATGTGGAA	cassava4.1_004088m|PACid:17963474	GRF1	growth-regulating factor 1
miR396b	TTCCACAGCTTTCTTGAACTT	TTCAAGTTCTTTCGACACCTT	4	552	573	::::::::::: ::::::::$	CCGTTCAAGAAAGCCTGTGGAA	cassava4.1_032760m|PACid:17976729	GRF7	growth-regulating factor 7
miR396b	TTCCACAGCTTTCTTGAACTT	TTCAAGTTCTTTCGACACCTT	4	585	606	::::::::::: ::::::::$	CCGTTCAAGAAAGCCTGTGGAA	cassava4.1_021423m|PACid:17961098	GRF4	growth-regulating factor 4
miR396b	TTCCACAGCTTTCTTGAACTT	TTCAAGTTCTTTCGACACCTT	4	546	567	::::::::::: ::::::::$	CCGTTCAAGAAAGCCTGTGGAA	cassava4.1_009147m|PACid:17972430	GRF4	growth-regulating factor 4
miR396b	TTCCACAGCTTTCTTGAACTT	TTCAAGTTCTTTCGACACCTT	4	422	443	::::::::::: ::::::::$	CCGTTCAAGAAAGCCTGTGGAA	cassava4.1_009580m|PACid:17965822	GRF5	growth-regulating factor 5
miR396b	TTCCACAGCTTTCTTGAACTT	TTCAAGTTCTTTCGACACCTT	4	339	360	::::::::::: ::::::::$	CCGTTCAAGAAAGCCTGTGGAA	cassava4.1_021668m|PACid:17988255	GRF8	growth-regulating factor 8
miR396b	TTCCACAGCTTTCTTGAACTT	TTCAAGTTCTTTCGACACCTT	4	339	360	::::::::::: ::::::::$	TCGTTCAAGAAAGCCTGTGGAA	cassava4.1_029323m|PACid:17993897	GRF5	growth-regulating factor 5
miR396b	TTCCACAGCTTTCTTGAACTT	TTCAAGTTCTTTCGACACCTT	4	303	324	::::::::::: ::::::::$	CCGTTCAAGAAAGCCTGTGGAA	cassava4.1_011724m|PACid:17969228	GRF5	growth-regulating factor 5
miR396b	TTCCACAGCTTTCTTGAACTT	TTCAAGTTCTTTCGACACCTT	4	336	357	::::::::::: ::::::::$	TCGTTCAAGAAAGCCTGTGGAA	cassava4.1_027848m|PACid:17990708	GRF5	growth-regulating factor 5
miR396b	TTCCACAGCTTTCTTGAACTT	TTCAAGTTCTTTCGACACCTT	4	339	360	::::::::::: ::::::::$	TCGTTCAAGAAAGCCTGTGGAA	cassava4.1_024195m|PACid:17973328	GRF5	growth-regulating factor 5
miR396b	TTCCACAGCTTTCTTGAACTT	TTCAAGTTCTTTCGACACCTT	4	339	360	::::::::::: ::::::::$	TCGTTCAAGAAAGCCTGTGGAA	cassava4.1_025653m|PACid:17976022	GRF5	growth-regulating factor 5
miR396b	TTCCACAGCTTTCTTGAACTT	TTCAAGTTCTTTCGACACCTT	4	580	599	: :::::: :::::::::::$	CAATTCAAGAAGCTGTGGAA	cassava4.1_007416m|PACid:17987809	PMEPCRA	methylesterase PCR A
miR396b	TTCCACAGCTTTCTTGAACTT	TTCAAGTTCTTTCGACACCTT	4	172	191	.: ::::::::::::: :::.$	GAATTCAAGAAAGCTGGGAG	cassava4.1_020952m|PACid:17974870		disease resistance protein (TIR-NBS-LRR class), putative
miR396c	TTCCACAGCTTTCTTGAACTT	TTCAAGTTCTTTCGACACCTT	2.5	307	327	::::::::::::::: ::::.$	AAGTTCAAGAAAGCTATGGAG	cassava4.1_033816m|PACid:17971992	AGL29	AGAMOUS-like 29
miR396c	TTCCACAGCTTTCTTGAACTT	TTCAAGTTCTTTCGACACCTT	3	686	705	::: : ::::::::::::::$	AAGAACAGAAAGCTGTGGAA	cassava4.1_004904m|PACid:17970857		tetratricopeptide repeat (TPR)-containing protein
miR396c	TTCCACAGCTTTCTTGAACTT	TTCAAGTTCTTTCGACACCTT	3.5	1942	1962	..: : ::::::::::::::.$	GGGGTGAAGAAAGCTGTGGAG	cassava4.1_033858m|PACid:17961795		ATPase E1-E2 type family protein / haloacid dehalogenase-like hydrolase family protein
miR396c	TTCCACAGCTTTCTTGAACTT	TTCAAGTTCTTTCGACACCTT	3.5	3232	3252	::: :.:::::::::::::$	AAGGAAAGGAAAGCTGTGGAA	cassava4.1_000290m|PACid:17986656	AUL1	auxin-like 1 protein
miR396c	TTCCACAGCTTTCTTGAACTT	TTCAAGTTCTTTCGACACCTT	3.5	250	269	:::: ::::::::::: :::.$	AAGTGCAAGAAAGCTGGGAG	cassava4.1_025042m|PACid:17974856		disease resistance protein (TIR-NBS-LRR class), putative
miR396c	TTCCACAGCTTTCTTGAACTT	TTCAAGTTCTTTCGACACCTT	4	528	549	:::::::::::: :::::::$	TCGTTCAAGAAAGCTTGTGGAA	cassava4.1_027844m|PACid:17966724	GRF2	growth-regulating factor 2
miR396c	TTCCACAGCTTTCTTGAACTT	TTCAAGTTCTTTCGACACCTT	4	377	398	.: :: .:::::.:::::::::$	GATTTATAAGAAGGCTGTGGAA	cassava4.1_021378m|PACid:17974231
miR396c	TTCCACAGCTTTCTTGAACTT	TTCAAGTTCTTTCGACACCTT	4	263	282	.:::: .::.:::::::::: $	GAGTTGAGGAAGCTGTGGAC	cassava4.1_006693m|PACid:17988884	HSPRO2	ortholog of sugar beet HS1 PRO-1 2
miR396c	TTCCACAGCTTTCTTGAACTT	TTCAAGTTCTTTCGACACCTT	4	1211	1231	:: ::: ::::::.:::::: $	AAATTCTAGAAAGTTGTGGAT	cassava4.1_020952m|PACid:17974870		disease resistance protein (TIR-NBS-LRR class), putative
miR396c	TTCCACAGCTTTCTTGAACTT	TTCAAGTTCTTTCGACACCTT	4	719	738	::::::::::: ::: :::::$	AAGTTCAAGAATGCTTGGAA	cassava4.1_014142m|PACid:17963460		S-adenosyl-L-methionine-dependent methyltransferases superfamily protein
miR396c	TTCCACAGCTTTCTTGAACTT	TTCAAGTTCTTTCGACACCTT	4	1679	1698	::: :::: .:::::::::::$	AAGTCAATGAAGCTGTGGAA	cassava4.1_000855m|PACid:17977100	DG1	Tetratricopeptide repeat (TPR)-like superfamily protein
miR396c	TTCCACAGCTTTCTTGAACTT	TTCAAGTTCTTTCGACACCTT	4	1042	1062	:: :::::::::::::::$	TTATTGAAGAAAGCTGTGGAA	cassava4.1_010296m|PACid:17973061
miR396c	TTCCACAGCTTTCTTGAACTT	TTCAAGTTCTTTCGACACCTT	4	700	719	::::: ::::::::: :::.:$	AAGTTAAAGAAAGCTTGGGA	cassava4.1_005858m|PACid:17962500	CYP96A1	cytochrome P450, family 96, subfamily A, polypeptide 1
miR396c	TTCCACAGCTTTCTTGAACTT	TTCAAGTTCTTTCGACACCTT	4	1646	1667	::: : :::::::.:::::::$	AAGCACAAAGAAAGTTGTGGAA	cassava4.1_029519m|PACid:17977833		P-loop containing nucleoside triphosphate hydrolases superfamily protein
miR396c	TTCCACAGCTTTCTTGAACTT	TTCAAGTTCTTTCGACACCTT	4	1373	1392	::: ::::::::::: :::: $	AAGTCAAGAAAGCTTTGGAC	cassava4.1_021394m|PACid:17961601	ASY1	DNA-binding HORMA family protein
miR396c	TTCCACAGCTTTCTTGAACTT	TTCAAGTTCTTTCGACACCTT	4	289	308	:::: : :::.:::::::::$	CAGTTATGAAGGCTGTGGAA	cassava4.1_009859m|PACid:17974809		zinc finger (C2H2 type) family protein
miR396c	TTCCACAGCTTTCTTGAACTT	TTCAAGTTCTTTCGACACCTT	4	206	225	::: : ::::::::::: :::$	AAGATAAGAAAGCTGTTGAA	cassava4.1_021803m|PACid:17966154	AGO6	Argonaute family protein
miR396c	TTCCACAGCTTTCTTGAACTT	TTCAAGTTCTTTCGACACCTT	4	1007	1026	::: :: :::.:::::::::$	AAGCCATGAAGGCTGTGGAA	cassava4.1_012052m|PACid:17993845	EFE	ethylene-forming enzyme
miR396c	TTCCACAGCTTTCTTGAACTT	TTCAAGTTCTTTCGACACCTT	4	789	810	::::::::::: ::::::::$	TCGTTCAAGAAAGCCTGTGGAA	cassava4.1_003731m|PACid:17968531	GRF1	growth-regulating factor 1
miR396c	TTCCACAGCTTTCTTGAACTT	TTCAAGTTCTTTCGACACCTT	4	741	762	:::::::::::: :::::::$	TCGTTCAAGAAAGCATGTGGAA	cassava4.1_004088m|PACid:17963474	GRF1	growth-regulating factor 1
miR396c	TTCCACAGCTTTCTTGAACTT	TTCAAGTTCTTTCGACACCTT	4	552	573	::::::::::: ::::::::$	CCGTTCAAGAAAGCCTGTGGAA	cassava4.1_032760m|PACid:17976729	GRF7	growth-regulating factor 7
miR396c	TTCCACAGCTTTCTTGAACTT	TTCAAGTTCTTTCGACACCTT	4	585	606	::::::::::: ::::::::$	CCGTTCAAGAAAGCCTGTGGAA	cassava4.1_021423m|PACid:17961098	GRF4	growth-regulating factor 4
miR396c	TTCCACAGCTTTCTTGAACTT	TTCAAGTTCTTTCGACACCTT	4	546	567	::::::::::: ::::::::$	CCGTTCAAGAAAGCCTGTGGAA	cassava4.1_009147m|PACid:17972430	GRF4	growth-regulating factor 4
miR396c	TTCCACAGCTTTCTTGAACTT	TTCAAGTTCTTTCGACACCTT	4	422	443	::::::::::: ::::::::$	CCGTTCAAGAAAGCCTGTGGAA	cassava4.1_009580m|PACid:17965822	GRF5	growth-regulating factor 5
miR396c	TTCCACAGCTTTCTTGAACTT	TTCAAGTTCTTTCGACACCTT	4	339	360	::::::::::: ::::::::$	CCGTTCAAGAAAGCCTGTGGAA	cassava4.1_021668m|PACid:17988255	GRF8	growth-regulating factor 8
miR396c	TTCCACAGCTTTCTTGAACTT	TTCAAGTTCTTTCGACACCTT	4	339	360	::::::::::: ::::::::$	TCGTTCAAGAAAGCCTGTGGAA	cassava4.1_029323m|PACid:17993897	GRF5	growth-regulating factor 5
miR396c	TTCCACAGCTTTCTTGAACTT	TTCAAGTTCTTTCGACACCTT	4	303	324	::::::::::: ::::::::$	CCGTTCAAGAAAGCCTGTGGAA	cassava4.1_011724m|PACid:17969228	GRF5	growth-regulating factor 5
miR396c	TTCCACAGCTTTCTTGAACTT	TTCAAGTTCTTTCGACACCTT	4	336	357	::::::::::: ::::::::$	TCGTTCAAGAAAGCCTGTGGAA	cassava4.1_027848m|PACid:17990708	GRF5	growth-regulating factor 5
miR396c	TTCCACAGCTTTCTTGAACTT	TTCAAGTTCTTTCGACACCTT	4	339	360	::::::::::: ::::::::$	TCGTTCAAGAAAGCCTGTGGAA	cassava4.1_024195m|PACid:17973328	GRF5	growth-regulating factor 5
miR396c	TTCCACAGCTTTCTTGAACTT	TTCAAGTTCTTTCGACACCTT	4	339	360	::::::::::: ::::::::$	TCGTTCAAGAAAGCCTGTGGAA	cassava4.1_025653m|PACid:17976022	GRF5	growth-regulating factor 5
miR396c	TTCCACAGCTTTCTTGAACTT	TTCAAGTTCTTTCGACACCTT	4	580	599	: :::::: :::::::::::$	CAATTCAAGAAGCTGTGGAA	cassava4.1_007416m|PACid:17987809	PMEPCRA	methylesterase PCR A
miR396c	TTCCACAGCTTTCTTGAACTT	TTCAAGTTCTTTCGACACCTT	4	172	191	.: ::::::::::::: :::.$	GAATTCAAGAAAGCTGGGAG	cassava4.1_020952m|PACid:17974870		disease resistance protein (TIR-NBS-LRR class), putative
miR396d	TTCCACAGCTTTCTTGAACTT	TTCAAGTTCTTTCGACACCTT	2.5	307	327	::::::::::::::: ::::.$	AAGTTCAAGAAAGCTATGGAG	cassava4.1_033816m|PACid:17971992	AGL29	AGAMOUS-like 29
miR396d	TTCCACAGCTTTCTTGAACTT	TTCAAGTTCTTTCGACACCTT	3	686	705	::: : ::::::::::::::$	AAGAACAGAAAGCTGTGGAA	cassava4.1_004904m|PACid:17970857		tetratricopeptide repeat (TPR)-containing protein
miR396d	TTCCACAGCTTTCTTGAACTT	TTCAAGTTCTTTCGACACCTT	3.5	1942	1962	..: : ::::::::::::::.$	GGGGTGAAGAAAGCTGTGGAG	cassava4.1_033858m|PACid:17961795		ATPase E1-E2 type family protein / haloacid dehalogenase-like hydrolase family protein
miR396d	TTCCACAGCTTTCTTGAACTT	TTCAAGTTCTTTCGACACCTT	3.5	3232	3252	::: :.:::::::::::::$	AAGGAAAGGAAAGCTGTGGAA	cassava4.1_000290m|PACid:17986656	AUL1	auxin-like 1 protein
miR396d	TTCCACAGCTTTCTTGAACTT	TTCAAGTTCTTTCGACACCTT	3.5	250	269	:::: ::::::::::: :::.$	AAGTGCAAGAAAGCTGGGAG	cassava4.1_025042m|PACid:17974856		disease resistance protein (TIR-NBS-LRR class), putative
miR396d	TTCCACAGCTTTCTTGAACTT	TTCAAGTTCTTTCGACACCTT	4	528	549	:::::::::::: :::::::$	TCGTTCAAGAAAGCTTGTGGAA	cassava4.1_027844m|PACid:17966724	GRF2	growth-regulating factor 2
miR396d	TTCCACAGCTTTCTTGAACTT	TTCAAGTTCTTTCGACACCTT	4	377	398	.: :: .:::::.:::::::::$	GATTTATAAGAAGGCTGTGGAA	cassava4.1_021378m|PACid:17974231
miR396d	TTCCACAGCTTTCTTGAACTT	TTCAAGTTCTTTCGACACCTT	4	263	282	.:::: .::.:::::::::: $	GAGTTGAGGAAGCTGTGGAC	cassava4.1_006693m|PACid:17988884	HSPRO2	ortholog of sugar beet HS1 PRO-1 2
miR396d	TTCCACAGCTTTCTTGAACTT	TTCAAGTTCTTTCGACACCTT	4	1211	1231	:: ::: ::::::.:::::: $	AAATTCTAGAAAGTTGTGGAT	cassava4.1_020952m|PACid:17974870		disease resistance protein (TIR-NBS-LRR class), putative
miR396d	TTCCACAGCTTTCTTGAACTT	TTCAAGTTCTTTCGACACCTT	4	719	738	::::::::::: ::: :::::$	AAGTTCAAGAATGCTTGGAA	cassava4.1_014142m|PACid:17963460		S-adenosyl-L-methionine-dependent methyltransferases superfamily protein
miR396d	TTCCACAGCTTTCTTGAACTT	TTCAAGTTCTTTCGACACCTT	4	1679	1698	::: :::: .:::::::::::$	AAGTCAATGAAGCTGTGGAA	cassava4.1_000855m|PACid:17977100	DG1	Tetratricopeptide repeat (TPR)-like superfamily protein
miR396d	TTCCACAGCTTTCTTGAACTT	TTCAAGTTCTTTCGACACCTT	4	1042	1062	:: :::::::::::::::$	TTATTGAAGAAAGCTGTGGAA	cassava4.1_010296m|PACid:17973061
miR396d	TTCCACAGCTTTCTTGAACTT	TTCAAGTTCTTTCGACACCTT	4	700	719	::::: ::::::::: :::.:$	AAGTTAAAGAAAGCTTGGGA	cassava4.1_005858m|PACid:17962500	CYP96A1	cytochrome P450, family 96, subfamily A, polypeptide 1
miR396d	TTCCACAGCTTTCTTGAACTT	TTCAAGTTCTTTCGACACCTT	4	1646	1667	::: : :::::::.:::::::$	AAGCACAAAGAAAGTTGTGGAA	cassava4.1_029519m|PACid:17977833		P-loop containing nucleoside triphosphate hydrolases superfamily protein
miR396d	TTCCACAGCTTTCTTGAACTT	TTCAAGTTCTTTCGACACCTT	4	1373	1392	::: ::::::::::: :::: $	AAGTCAAGAAAGCTTTGGAC	cassava4.1_021394m|PACid:17961601	ASY1	DNA-binding HORMA family protein
miR396d	TTCCACAGCTTTCTTGAACTT	TTCAAGTTCTTTCGACACCTT	4	289	308	:::: : :::.:::::::::$	CAGTTATGAAGGCTGTGGAA	cassava4.1_009859m|PACid:17974809		zinc finger (C2H2 type) family protein
miR396d	TTCCACAGCTTTCTTGAACTT	TTCAAGTTCTTTCGACACCTT	4	206	225	::: : ::::::::::: :::$	AAGATAAGAAAGCTGTTGAA	cassava4.1_021803m|PACid:17966154	AGO6	Argonaute family protein
miR396d	TTCCACAGCTTTCTTGAACTT	TTCAAGTTCTTTCGACACCTT	4	1007	1026	::: :: :::.:::::::::$	AAGCCATGAAGGCTGTGGAA	cassava4.1_012052m|PACid:17993845	EFE	ethylene-forming enzyme
miR396d	TTCCACAGCTTTCTTGAACTT	TTCAAGTTCTTTCGACACCTT	4	789	810	::::::::::: ::::::::$	TCGTTCAAGAAAGCCTGTGGAA	cassava4.1_003731m|PACid:17968531	GRF1	growth-regulating factor 1
miR396d	TTCCACAGCTTTCTTGAACTT	TTCAAGTTCTTTCGACACCTT	4	741	762	:::::::::::: :::::::$	TCGTTCAAGAAAGCATGTGGAA	cassava4.1_004088m|PACid:17963474	GRF1	growth-regulating factor 1
miR396d	TTCCACAGCTTTCTTGAACTT	TTCAAGTTCTTTCGACACCTT	4	552	573	::::::::::: ::::::::$	CCGTTCAAGAAAGCCTGTGGAA	cassava4.1_032760m|PACid:17976729	GRF7	growth-regulating factor 7
miR396d	TTCCACAGCTTTCTTGAACTT	TTCAAGTTCTTTCGACACCTT	4	585	606	::::::::::: ::::::::$	CCGTTCAAGAAAGCCTGTGGAA	cassava4.1_021423m|PACid:17961098	GRF4	growth-regulating factor 4
miR396d	TTCCACAGCTTTCTTGAACTT	TTCAAGTTCTTTCGACACCTT	4	546	567	::::::::::: ::::::::$	CCGTTCAAGAAAGCCTGTGGAA	cassava4.1_009147m|PACid:17972430	GRF4	growth-regulating factor 4
miR396d	TTCCACAGCTTTCTTGAACTT	TTCAAGTTCTTTCGACACCTT	4	422	443	::::::::::: ::::::::$	CCGTTCAAGAAAGCCTGTGGAA	cassava4.1_009580m|PACid:17965822	GRF5	growth-regulating factor 5
miR396d	TTCCACAGCTTTCTTGAACTT	TTCAAGTTCTTTCGACACCTT	4	339	360	::::::::::: ::::::::$	CCGTTCAAGAAAGCCTGTGGAA	cassava4.1_021668m|PACid:17988255	GRF8	growth-regulating factor 8
miR396d	TTCCACAGCTTTCTTGAACTT	TTCAAGTTCTTTCGACACCTT	4	339	360	::::::::::: ::::::::$	TCGTTCAAGAAAGCCTGTGGAA	cassava4.1_029323m|PACid:17993897	GRF5	growth-regulating factor 5
miR396d	TTCCACAGCTTTCTTGAACTT	TTCAAGTTCTTTCGACACCTT	4	303	324	::::::::::: ::::::::$	CCGTTCAAGAAAGCCTGTGGAA	cassava4.1_011724m|PACid:17969228	GRF5	growth-regulating factor 5
miR396d	TTCCACAGCTTTCTTGAACTT	TTCAAGTTCTTTCGACACCTT	4	336	357	::::::::::: ::::::::$	TCGTTCAAGAAAGCCTGTGGAA	cassava4.1_027848m|PACid:17990708	GRF5	growth-regulating factor 5
miR396d	TTCCACAGCTTTCTTGAACTT	TTCAAGTTCTTTCGACACCTT	4	339	360	::::::::::: ::::::::$	TCGTTCAAGAAAGCCTGTGGAA	cassava4.1_024195m|PACid:17973328	GRF5	growth-regulating factor 5
miR396d	TTCCACAGCTTTCTTGAACTT	TTCAAGTTCTTTCGACACCTT	4	339	360	::::::::::: ::::::::$	TCGTTCAAGAAAGCCTGTGGAA	cassava4.1_025653m|PACid:17976022	GRF5	growth-regulating factor 5
miR396d	TTCCACAGCTTTCTTGAACTT	TTCAAGTTCTTTCGACACCTT	4	580	599	: :::::: :::::::::::$	CAATTCAAGAAGCTGTGGAA	cassava4.1_007416m|PACid:17987809	PMEPCRA	methylesterase PCR A
miR396d	TTCCACAGCTTTCTTGAACTT	TTCAAGTTCTTTCGACACCTT	4	172	191	.: ::::::::::::: :::.$	GAATTCAAGAAAGCTGGGAG	cassava4.1_020952m|PACid:17974870		disease resistance protein (TIR-NBS-LRR class), putative
miR397	TCATTGAGTGCAGCGTTGATG	GTAGTTGCGACGTGAGTTACT	1	675	695	:::::::::::::::.:::::$	CATCAACGCTGCACTTAATGA	cassava4.1_004761m|PACid:17966385	IRX12	Laccase/Diphenol oxidase family protein
miR397	TCATTGAGTGCAGCGTTGATG	GTAGTTGCGACGTGAGTTACT	1.5	666	686	:::::.::::::::::::::$	GATCAATGCTGCACTCAATGA	cassava4.1_004799m|PACid:17985372	IRX12	Laccase/Diphenol oxidase family protein
miR397	TCATTGAGTGCAGCGTTGATG	GTAGTTGCGACGTGAGTTACT	2.5	669	689	:::::.::::::::.:::::$	AATCAATGCTGCACTTAATGA	cassava4.1_021113m|PACid:17975883	LAC17	laccase 17
miR397	TCATTGAGTGCAGCGTTGATG	GTAGTTGCGACGTGAGTTACT	2.5	666	686	:::::.:::::.::::::::$	GATCAATGCTGCGCTCAATGA	cassava4.1_004785m|PACid:17986381	IRX12	Laccase/Diphenol oxidase family protein
miR397	TCATTGAGTGCAGCGTTGATG	GTAGTTGCGACGTGAGTTACT	2.5	576	596	:::::.::::::::.:::::$	AATCAATGCTGCACTTAATGA	cassava4.1_005501m|PACid:17991884	IRX12	Laccase/Diphenol oxidase family protein
miR397	TCATTGAGTGCAGCGTTGATG	GTAGTTGCGACGTGAGTTACT	2.5	681	701	.:::::::: :::::::::::$	TATCAACGCAGCACTCAATGA	cassava4.1_004450m|PACid:17983897	LAC17	laccase 17
miR397	TCATTGAGTGCAGCGTTGATG	GTAGTTGCGACGTGAGTTACT	2.5	672	692	::::::.::::::::::: ::$	CATCAATGCTGCACTCAACGA	cassava4.1_031010m|PACid:17968450	LAC11	laccase 11
miR397	TCATTGAGTGCAGCGTTGATG	GTAGTTGCGACGTGAGTTACT	2.5	576	596	::::::.:::::::::::: :$	CATCAATGCTGCACTCAATAA	cassava4.1_006971m|PACid:17959725	LAC7	laccase 7
miR397	TCATTGAGTGCAGCGTTGATG	GTAGTTGCGACGTGAGTTACT	3	693	713	::::::::::::::::: ::$	GATCAACGCTGCACTCAACGA	cassava4.1_004438m|PACid:17978052	LAC17	laccase 17
miR397	TCATTGAGTGCAGCGTTGATG	GTAGTTGCGACGTGAGTTACT	3	684	704	::::::::::::::::: ::$	GATCAACGCTGCACTCAACGA	cassava4.1_023475m|PACid:17977560	LAC17	laccase 17
miR397	TCATTGAGTGCAGCGTTGATG	GTAGTTGCGACGTGAGTTACT	3	639	659	..::::: :::::::::::: $	TGTCAACTCTGCACTCAATGC	cassava4.1_025291m|PACid:17993773		Plant protein of unknown function (DUF828) with plant pleckstrin homology-like region
miR397	TCATTGAGTGCAGCGTTGATG	GTAGTTGCGACGTGAGTTACT	3	1043	1062	:: ::::: ::::::::::::$	CAGCAACGTGCACTCAATGA	cassava4.1_033647m|PACid:17983299		PLC-like phosphodiesterases superfamily protein
miR397	TCATTGAGTGCAGCGTTGATG	GTAGTTGCGACGTGAGTTACT	3.5	91	110	:::. : :::::::::::::$	CATTTCTCTGCACTCAATGA	cassava4.1_021536m|PACid:17988365	CRR28	Tetratricopeptide repeat (TPR)-like superfamily protein
miR397	TCATTGAGTGCAGCGTTGATG	GTAGTTGCGACGTGAGTTACT	4	684	704	:::::::::::.::::: ::$	GATCAACGCTGCGCTCAACGA	cassava4.1_004370m|PACid:17980936	LAC17	laccase 17
miR397	TCATTGAGTGCAGCGTTGATG	GTAGTTGCGACGTGAGTTACT	4	342	362	:::::::::::.:::::: :$	AATCAACGCTGCGCTCAATCA	cassava4.1_012403m|PACid:17964102	LAC5	laccase 5
miR397	TCATTGAGTGCAGCGTTGATG	GTAGTTGCGACGTGAGTTACT	4	621	641	::: .:.: ::::::::::::$	CATGGATGGTGCACTCAATGA	cassava4.1_022529m|PACid:17986343	MIRO2	MIRO-related GTP-ase 2
miR397	TCATTGAGTGCAGCGTTGATG	GTAGTTGCGACGTGAGTTACT	4	434	455	:::: ::: :::::::..::::$	CATCAAACTCTGCACTTGATGA	cassava4.1_029591m|PACid:17968614	MAA3	P-loop containing nucleoside triphosphate hydrolases superfamily protein
miR397	TCATTGAGTGCAGCGTTGATG	GTAGTTGCGACGTGAGTTACT	4	1281	1301	:: :::: ::::::::::::$	AATAAACGATGCACTCAATGA	cassava4.1_027713m|PACid:17986792	BGLU17	beta glucosidase 17
miR398	TGTGTTCTCAGGTCGCCCCTG	GTCCCCGCTGGACTCTTGTGT	4	227	246	::: : ::::::::::::: $	CAGAAGGACCTGAGAACACT	cassava4.1_024493m|PACid:17978938		Disease resistance-responsive (dirigent-like protein) family protein
miR398	TGTGTTCTCAGGTCGCCCCTG	GTCCCCGCTGGACTCTTGTGT	4	157	178	::::: :::.::: ::::::::$	CAGGGTCGATCTGCAGAACACA	cassava4.1_017953m|PACid:17970671	BCB	blue-copper-binding protein
miR399a	TCTGCCAAAGGAGATTTGCTC	CTCGTTTAGAGGAAACCGTCT	3	102	122	: ::.: :::::::::::::.$	GTGCGATTCTCCTTTGGCAGG	cassava4.1_020252m|PACid:17978178
miR399a	TCTGCCAAAGGAGATTTGCTC	CTCGTTTAGAGGAAACCGTCT	3.5	679	700	:::: :.: :::::::::::: $	GAGCTAGTACTCCTTTGGCAGT	cassava4.1_006089m|PACid:17969239		Major facilitator superfamily protein
miR399a	TCTGCCAAAGGAGATTTGCTC	CTCGTTTAGAGGAAACCGTCT	4	71	90	: :::::::::::: :::::$	TAACAAATCTCCTTTGCAGA	cassava4.1_019490m|PACid:17961359
miR399a	TCTGCCAAAGGAGATTTGCTC	CTCGTTTAGAGGAAACCGTCT	4	666	687	:: ::::: :::.:::::::: $	GAACAAATCCTCTTTTGGCAGT	cassava4.1_019673m|PACid:17982128		AGC (cAMP-dependent, cGMP-dependent and protein kinase C) kinase family protein
miR399a	TCTGCCAAAGGAGATTTGCTC	CTCGTTTAGAGGAAACCGTCT	4	46	65	:::::::::: ::::::::$	ATGCAAATCTCCTTGGCAGA	cassava4.1_027165m|PACid:17978204		Protein kinase superfamily protein
miR399b	TGCCAAAGGAGAGCTGCCCTG	GTCCCGTCGAGAGGAAACCGT	3	317	337	::::::::::::.::::::. $	CAGGGCAGCTCTTCTTTGGTT	cassava4.1_005221m|PACid:17968412	PHT1;7	phosphate transporter 1;7
miR399b	TGCCAAAGGAGAGCTGCCCTG	GTCCCGTCGAGAGGAAACCGT	3	248	268	:::: :::::::.::::::: $	CAGGCCAGCTCTTCTTTGGCT	cassava4.1_005715m|PACid:17993354	PHT1;7	phosphate transporter 1;7
miR399b	TGCCAAAGGAGAGCTGCCCTG	GTCCCGTCGAGAGGAAACCGT	3.5	248	268	:.:: :::::::.::::::: $	CGGGCCAGCTCTTCTTTGGCT	cassava4.1_029313m|PACid:17961963	PHT1;7	phosphate transporter 1;7
miR399b	TGCCAAAGGAGAGCTGCCCTG	GTCCCGTCGAGAGGAAACCGT	3.5	100	120	::: ::. .::::::::::::$	CAGTGCGATTCTCCTTTGGCA	cassava4.1_020252m|PACid:17978178
miR399b	TGCCAAAGGAGAGCTGCCCTG	GTCCCGTCGAGAGGAAACCGT	4	1964	1983	:: ::..:::::.::::::.:$	CAGGTGGCTCTTCTTTGGTA	cassava4.1_000268m|PACid:17981480		CW-type Zinc Finger
miR399b	TGCCAAAGGAGAGCTGCCCTG	GTCCCGTCGAGAGGAAACCGT	4	1373	1393	:: ::::::: ::.:::::::$	CATGGCAGCTATCTTTTGGCA	cassava4.1_004522m|PACid:17966833	DiT1	dicarboxylate transporter 1
miR399b	TGCCAAAGGAGAGCTGCCCTG	GTCCCGTCGAGAGGAAACCGT	4	180	199	::::..::::: ::::::::$	AAGGGTGGCTCTCTTTGGCA	cassava4.1_026380m|PACid:17965501		MATE efflux family protein
miR399c	TGCCAAAGGAGAGTTGCCCTG	GTCCCGTTGAGAGGAAACCGT	2.5	100	120	::: ::.:.::::::::::::$	CAGTGCGATTCTCCTTTGGCA	cassava4.1_020252m|PACid:17978178
miR399c	TGCCAAAGGAGAGTTGCCCTG	GTCCCGTTGAGAGGAAACCGT	3.5	317	337	:::::::.::::.::::::. $	CAGGGCAGCTCTTCTTTGGTT	cassava4.1_005221m|PACid:17968412	PHT1;7	phosphate transporter 1;7
miR399c	TGCCAAAGGAGAGTTGCCCTG	GTCCCGTTGAGAGGAAACCGT	3.5	248	268	:::: ::.::::.::::::: $	CAGGCCAGCTCTTCTTTGGCT	cassava4.1_005715m|PACid:17993354	PHT1;7	phosphate transporter 1;7
miR399c	TGCCAAAGGAGAGTTGCCCTG	GTCCCGTTGAGAGGAAACCGT	3.5	1644	1664	. :: :::::::.::::::::$	TTGGCCAACTCTTCTTTGGCA	cassava4.1_003155m|PACid:17976162	INV-E	alkaline/neutral invertase
miR399c	TGCCAAAGGAGAGTTGCCCTG	GTCCCGTTGAGAGGAAACCGT	4	248	268	:.:: ::.::::.::::::: $	CGGGCCAGCTCTTCTTTGGCT	cassava4.1_029313m|PACid:17961963	PHT1;7	phosphate transporter 1;7
miR399c	TGCCAAAGGAGAGTTGCCCTG	GTCCCGTTGAGAGGAAACCGT	4	384	404	:: : :::::::.:::::::$	AAGAGGAACTCTCTTTTGGCA	cassava4.1_032997m|PACid:17981925	LAC2	laccase 2
miR535a	TGACAACGAGAGAGAGCACGG	GGCACGAGAGAGAGCAACAGT	4	1117	1138	:::::::::::::: : :::::$	CCGTGCTCTCTCTCTTCTGTCA	cassava4.1_009657m|PACid:17961594	SPL13B	Squamosa promoter-binding protein-like (SBP domain) transcription factor family protein
miR535a	TGACAACGAGAGAGAGCACGG	GGCACGAGAGAGAGCAACAGT	4	816	837	:::::::::::::: : :::::$	CCGTGCTCTCTCTCTTCTGTCA	cassava4.1_008947m|PACid:17988659	SPL10	squamosa promoter binding protein-like 10
miR535a	TGACAACGAGAGAGAGCACGG	GGCACGAGAGAGAGCAACAGT	4	879	900	:::::::::::::: : :::::$	CCGTGCTCTCTCTCTTCTGTCA	cassava4.1_009507m|PACid:17977892	SPL13B	Squamosa promoter-binding protein-like (SBP domain) transcription factor family protein
miR535b	TGACAACGAGAGAGAGCACGT	TGCACGAGAGAGAGCAACAGT	4	296	315	: : ::::: :::::::::::$	AAGAGCTCTTCTCGTTGTCA	cassava4.1_026972m|PACid:17988053	RHS12	root hair specific 12
miR535c	TTGACGACGAGAGAGAGCACG	GCACGAGAGAGAGCAGCAGTT	4	1553	1574	::::::::::::: :: :::::$	CGTGCTCTCTCTCTTCTGTCAA	cassava4.1_006419m|PACid:17961556	SPL2	squamosa promoter binding protein-like 2
miR535c	TTGACGACGAGAGAGAGCACG	GCACGAGAGAGAGCAGCAGTT	4	1150	1171	::::::::::::: :: :::::$	CGTGCTCTCTCTCTTCTGTCAA	cassava4.1_006701m|PACid:17977888	SPL2	squamosa promoter binding protein-like 2
miR2111a	TAATCTGCATCCTGAGGTTTA	ATTTGGAGTCCTACGTCTAAT	1.5	362	382	.:::::::::::::::::::$	AGAACCTCAGGATGCAGATTA	cassava4.1_007360m|PACid:17976918		Galactose oxidase/kelch repeat superfamily protein
miR2111a	TAATCTGCATCCTGAGGTTTA	ATTTGGAGTCCTACGTCTAAT	1.5	198	218	.:::::::::::::::::::$	AGAACCTCAGGATGCAGATTA	cassava4.1_024575m|PACid:17982826		Galactose oxidase/kelch repeat superfamily protein
miR2111a	TAATCTGCATCCTGAGGTTTA	ATTTGGAGTCCTACGTCTAAT	4	1133	1153	::.::: :::::::..::::.$	TAGACCACAGGATGTGGATTG	cassava4.1_001850m|PACid:17970128	TPS04	terpene synthase 04
miR2111a	TAATCTGCATCCTGAGGTTTA	ATTTGGAGTCCTACGTCTAAT	4	691	711	:::. .:::::::::: ::::$	TAAGGTTCAGGATGCATATTA	cassava4.1_003221m|PACid:17974621		Endomembrane protein 70 protein family
miR2111a	TAATCTGCATCCTGAGGTTTA	ATTTGGAGTCCTACGTCTAAT	4	787	806	:::: ::.:::::::::: :.$	TAAACTTAGGATGCAGAGTG	cassava4.1_004729m|PACid:17976261		ARM repeat superfamily protein
miR2111a	TAATCTGCATCCTGAGGTTTA	ATTTGGAGTCCTACGTCTAAT	4	396	415	:::: ::.:::::::::: :.$	TAAACTTAGGATGCAGAGTG	cassava4.1_004732m|PACid:17963255		ARM repeat superfamily protein
miR2111b	TAATCTGCATCCTGAGGTTTA	ATTTGGAGTCCTACGTCTAAT	1.5	362	382	.:::::::::::::::::::$	AGAACCTCAGGATGCAGATTA	cassava4.1_007360m|PACid:17976918		Galactose oxidase/kelch repeat superfamily protein
miR2111b	TAATCTGCATCCTGAGGTTTA	ATTTGGAGTCCTACGTCTAAT	1.5	198	218	.:::::::::::::::::::$	AGAACCTCAGGATGCAGATTA	cassava4.1_024575m|PACid:17982826		Galactose oxidase/kelch repeat superfamily protein
miR2111b	TAATCTGCATCCTGAGGTTTA	ATTTGGAGTCCTACGTCTAAT	4	1133	1153	::.::: :::::::..::::.$	TAGACCACAGGATGTGGATTG	cassava4.1_001850m|PACid:17970128	TPS04	terpene synthase 04
miR2111b	TAATCTGCATCCTGAGGTTTA	ATTTGGAGTCCTACGTCTAAT	4	691	711	:::. .:::::::::: ::::$	TAAGGTTCAGGATGCATATTA	cassava4.1_003221m|PACid:17974621		Endomembrane protein 70 protein family
miR2111b	TAATCTGCATCCTGAGGTTTA	ATTTGGAGTCCTACGTCTAAT	4	787	806	:::: ::.:::::::::: :.$	TAAACTTAGGATGCAGAGTG	cassava4.1_004729m|PACid:17976261		ARM repeat superfamily protein
miR2111b	TAATCTGCATCCTGAGGTTTA	ATTTGGAGTCCTACGTCTAAT	4	396	415	:::: ::.:::::::::: :.$	TAAACTTAGGATGCAGAGTG	cassava4.1_004732m|PACid:17963255		ARM repeat superfamily protein
miR2950	TGGTGTGCAAGTGATGGAATA	ATAAGGTAGTGAACGTGTGGT	4	2619	2639	::: :::::.::::::.:::$	AATTGCATCATTTGCACGCCA	cassava4.1_000376m|PACid:17960716	TOR	target of rapamycin
miR2950	TGGTGTGCAAGTGATGGAATA	ATAAGGTAGTGAACGTGTGGT	4	81	101	::: :::::.::::::.:::$	AATTGCATCATTTGCACGCCA	cassava4.1_033933m|PACid:17960715	TOR	target of rapamycin
miR2950	TGGTGTGCAAGTGATGGAATA	ATAAGGTAGTGAACGTGTGGT	4	1245	1265	::::::: ::::::::: .::$	TATTCCAACACTTGCACTTCA	cassava4.1_005647m|PACid:17983293	BAS1	Cytochrome P450 superfamily protein
miR2950	TGGTGTGCAAGTGATGGAATA	ATAAGGTAGTGAACGTGTGGT	4	1167	1188	::: : .::.:::::::::::.$	TATGCATATTACTTGCACACCG	cassava4.1_004201m|PACid:17974864	ARI8	IBR domain-containing protein
miR2950	TGGTGTGCAAGTGATGGAATA	ATAAGGTAGTGAACGTGTGGT	4	564	584	:::: : :.::::::::::: $	TATTGCTTTACTTGCACACCT	cassava4.1_000144m|PACid:17972049	PIE1	SNF2 domain-containing protein / helicase domain-containing protein
miR394a	TTGGCATTCTGTCCACCTCC	CCTCCACCTGTCTTACGGTT	1	1046	1065	:::::: :::::::::::::$	GGAGGTTGACAGAATGCCAA	cassava4.1_008769m|PACid:17961576		Galactose oxidase/kelch repeat superfamily protein
miR394a	TTGGCATTCTGTCCACCTCC	CCTCCACCTGTCTTACGGTT	1	1190	1209	:::::: :::::::::::::$	GGAGGTTGACAGAATGCCAA	cassava4.1_007255m|PACid:17961575		Galactose oxidase/kelch repeat superfamily protein
miR394a	TTGGCATTCTGTCCACCTCC	CCTCCACCTGTCTTACGGTT	1	1189	1208	:::::: :::::::::::::$	GGAGGTTGACAGAATGCCAA	cassava4.1_007038m|PACid:17977927		Galactose oxidase/kelch repeat superfamily protein
miR394a	TTGGCATTCTGTCCACCTCC	CCTCCACCTGTCTTACGGTT	4	99	118	: ::::::.::::::.:::$	TGTGGTGGATAGAATGTCAA	cassava4.1_000867m|PACid:17985910	SPS2F	sucrose phosphate synthase 2F
miR394a	TTGGCATTCTGTCCACCTCC	CCTCCACCTGTCTTACGGTT	4	99	118	: ::::::.::::::.:::$	TGTGGTGGATAGAATGTCAA	cassava4.1_001415m|PACid:17985911	SPS2F	sucrose phosphate synthase 2F
miR394a	TTGGCATTCTGTCCACCTCC	CCTCCACCTGTCTTACGGTT	4	1707	1726	:::: :::::::::: :.::$	GGAGATGGACAGAATTCTAA	cassava4.1_003485m|PACid:17981389		S-adenosyl-L-methionine-dependent methyltransferases superfamily protein
miR394a	TTGGCATTCTGTCCACCTCC	CCTCCACCTGTCTTACGGTT	4	1402	1421	:: : :::::::::: ::::$	GGCGTTGGACAGAATACCAA	cassava4.1_021267m|PACid:17960544	APL2	ADPGLC-PPase large subunit
miR394a	TTGGCATTCTGTCCACCTCC	CCTCCACCTGTCTTACGGTT	4	339	359	:::: :::: ::::::::::$	GGAGTTTGGAGAGAATGCCAA	cassava4.1_005847m|PACid:17993523	IIL1	isopropyl malate isomerase large subunit 1
miR394a	TTGGCATTCTGTCCACCTCC	CCTCCACCTGTCTTACGGTT	4	638	658	::: : : ::.::::::::::$	GGATGTTTGATAGAATGCCAA	cassava4.1_034423m|PACid:17968240		Pentatricopeptide repeat (PPR-like) superfamily protein
miR394a	TTGGCATTCTGTCCACCTCC	CCTCCACCTGTCTTACGGTT	4	2059	2077	:::::::::: :::::::$	CAAGGTGGACAGATGCCAA	cassava4.1_002500m|PACid:17973181	FY	Transducin/WD40 repeat-like superfamily protein
miR394b	TTGGCATTCTGTCCACCTCC	CCTCCACCTGTCTTACGGTT	1	1046	1065	:::::: :::::::::::::$	GGAGGTTGACAGAATGCCAA	cassava4.1_008769m|PACid:17961576		Galactose oxidase/kelch repeat superfamily protein
miR394b	TTGGCATTCTGTCCACCTCC	CCTCCACCTGTCTTACGGTT	1	1190	1209	:::::: :::::::::::::$	GGAGGTTGACAGAATGCCAA	cassava4.1_007255m|PACid:17961575		Galactose oxidase/kelch repeat superfamily protein
miR394b	TTGGCATTCTGTCCACCTCC	CCTCCACCTGTCTTACGGTT	1	1189	1208	:::::: :::::::::::::$	GGAGGTTGACAGAATGCCAA	cassava4.1_007038m|PACid:17977927		Galactose oxidase/kelch repeat superfamily protein
miR394b	TTGGCATTCTGTCCACCTCC	CCTCCACCTGTCTTACGGTT	4	99	118	: ::::::.::::::.:::$	TGTGGTGGATAGAATGTCAA	cassava4.1_000867m|PACid:17985910	SPS2F	sucrose phosphate synthase 2F
miR394b	TTGGCATTCTGTCCACCTCC	CCTCCACCTGTCTTACGGTT	4	99	118	: ::::::.::::::.:::$	TGTGGTGGATAGAATGTCAA	cassava4.1_001415m|PACid:17985911	SPS2F	sucrose phosphate synthase 2F
miR394b	TTGGCATTCTGTCCACCTCC	CCTCCACCTGTCTTACGGTT	4	1707	1726	:::: :::::::::: :.::$	GGAGATGGACAGAATTCTAA	cassava4.1_003485m|PACid:17981389		S-adenosyl-L-methionine-dependent methyltransferases superfamily protein
miR394b	TTGGCATTCTGTCCACCTCC	CCTCCACCTGTCTTACGGTT	4	1402	1421	:: : :::::::::: ::::$	GGCGTTGGACAGAATACCAA	cassava4.1_021267m|PACid:17960544	APL2	ADPGLC-PPase large subunit
miR394b	TTGGCATTCTGTCCACCTCC	CCTCCACCTGTCTTACGGTT	4	339	359	:::: :::: ::::::::::$	GGAGTTTGGAGAGAATGCCAA	cassava4.1_005847m|PACid:17993523	IIL1	isopropyl malate isomerase large subunit 1
miR394b	TTGGCATTCTGTCCACCTCC	CCTCCACCTGTCTTACGGTT	4	638	658	::: : : ::.::::::::::$	GGATGTTTGATAGAATGCCAA	cassava4.1_034423m|PACid:17968240		Pentatricopeptide repeat (PPR-like) superfamily protein
miR394b	TTGGCATTCTGTCCACCTCC	CCTCCACCTGTCTTACGGTT	4	2059	2077	:::::::::: :::::::$	CAAGGTGGACAGATGCCAA	cassava4.1_002500m|PACid:17973181	FY	Transducin/WD40 repeat-like superfamily protein
miR394c	TTGGCATTCTGTCCACCTCC	CCTCCACCTGTCTTACGGTT	1	1046	1065	:::::: :::::::::::::$	GGAGGTTGACAGAATGCCAA	cassava4.1_008769m|PACid:17961576		Galactose oxidase/kelch repeat superfamily protein
miR394c	TTGGCATTCTGTCCACCTCC	CCTCCACCTGTCTTACGGTT	1	1190	1209	:::::: :::::::::::::$	GGAGGTTGACAGAATGCCAA	cassava4.1_007255m|PACid:17961575		Galactose oxidase/kelch repeat superfamily protein
miR394c	TTGGCATTCTGTCCACCTCC	CCTCCACCTGTCTTACGGTT	1	1189	1208	:::::: :::::::::::::$	GGAGGTTGACAGAATGCCAA	cassava4.1_007038m|PACid:17977927		Galactose oxidase/kelch repeat superfamily protein
miR394c	TTGGCATTCTGTCCACCTCC	CCTCCACCTGTCTTACGGTT	4	99	118	: ::::::.::::::.:::$	TGTGGTGGATAGAATGTCAA	cassava4.1_000867m|PACid:17985910	SPS2F	sucrose phosphate synthase 2F
miR394c	TTGGCATTCTGTCCACCTCC	CCTCCACCTGTCTTACGGTT	4	99	118	: ::::::.::::::.:::$	TGTGGTGGATAGAATGTCAA	cassava4.1_001415m|PACid:17985911	SPS2F	sucrose phosphate synthase 2F
miR394c	TTGGCATTCTGTCCACCTCC	CCTCCACCTGTCTTACGGTT	4	1707	1726	:::: :::::::::: :.::$	GGAGATGGACAGAATTCTAA	cassava4.1_003485m|PACid:17981389		S-adenosyl-L-methionine-dependent methyltransferases superfamily protein
miR394c	TTGGCATTCTGTCCACCTCC	CCTCCACCTGTCTTACGGTT	4	1402	1421	:: : :::::::::: ::::$	GGCGTTGGACAGAATACCAA	cassava4.1_021267m|PACid:17960544	APL2	ADPGLC-PPase large subunit
miR394c	TTGGCATTCTGTCCACCTCC	CCTCCACCTGTCTTACGGTT	4	339	359	:::: :::: ::::::::::$	GGAGTTTGGAGAGAATGCCAA	cassava4.1_005847m|PACid:17993523	IIL1	isopropyl malate isomerase large subunit 1
miR394c	TTGGCATTCTGTCCACCTCC	CCTCCACCTGTCTTACGGTT	4	638	658	::: : : ::.::::::::::$	GGATGTTTGATAGAATGCCAA	cassava4.1_034423m|PACid:17968240		Pentatricopeptide repeat (PPR-like) superfamily protein
miR394c	TTGGCATTCTGTCCACCTCC	CCTCCACCTGTCTTACGGTT	4	2059	2077	:::::::::: :::::::$	CAAGGTGGACAGATGCCAA	cassava4.1_002500m|PACid:17973181	FY	Transducin/WD40 repeat-like superfamily protein
miR477a-3p	GAAGCTCTTGCAGGGGGAGTGA	AGTGAGGGGGACGTTCTCGAAG	3.5	629	650	:. ::::.:.:::::::::::.$	TTTCTCCTCTTGCAAGAGCTTT	cassava4.1_006052m|PACid:17976900	CYP94B2	cytochrome P450, family 94, subfamily B, polypeptide 2
miR477a-3p	GAAGCTCTTGCAGGGGGAGTGA	AGTGAGGGGGACGTTCTCGAAG	4	1289	1309	:.: ::::..::::.:::::::$	TTATCCCTTTGCAGGAGCTTC	cassava4.1_002067m|PACid:17981848		prolyl oligopeptidase family protein
miR477a-3p	GAAGCTCTTGCAGGGGGAGTGA	AGTGAGGGGGACGTTCTCGAAG	4	753	773	:.: ::::..::::.:::::::$	TTATCCCTTTGCAGGAGCTTC	cassava4.1_002244m|PACid:17988463		prolyl oligopeptidase family protein
miR477a-3p	GAAGCTCTTGCAGGGGGAGTGA	AGTGAGGGGGACGTTCTCGAAG	4	303	324	:: ::: :.:::.::::::::.$	TCTCTCACTCTGTAAGAGCTTT	cassava4.1_008074m|PACid:17967715		Calcium-dependent lipid-binding (CaLB domain) family protein
miR477b-3p	AGAAGACCTTAGGGAGAGTGG	GGTGAGAGGGATTCCAGAAGA	3.5	543	563	:. ::::::::.:::::::: $	CTTCTCTCCCTGAGGTCTTCA	cassava4.1_006426m|PACid:17983676	PMT5	polyol/monosaccharide transporter 5
miR477b-3p	AGAAGACCTTAGGGAGAGTGG	GGTGAGAGGGATTCCAGAAGA	4	545	566	::::::::::::::::. ::: $	CCACTCTCCCTAAGGTTGTTCA	cassava4.1_027473m|PACid:17973925
miR477b-3p	AGAAGACCTTAGGGAGAGTGG	GGTGAGAGGGATTCCAGAAGA	4	14	33	:::::.:.:.:::::: ::::$	CCACTTTTCTTAAGGTTTCT	cassava4.1_023651m|PACid:17983437
miR477c-3p	GGAAGACCTTAGGGAGAGTGG	GGTGAGAGGGATTCCAGAAGG	3.5	543	563	:. ::::::::.:::::::: $	CTTCTCTCCCTGAGGTCTTCA	cassava4.1_006426m|PACid:17983676	PMT5	polyol/monosaccharide transporter 5
miR477c-3p	GGAAGACCTTAGGGAGAGTGG	GGTGAGAGGGATTCCAGAAGG	4	545	565	::::::::::::::::. :.:$	CCACTCTCCCTAAGGTTGTTC	cassava4.1_027473m|PACid:17973925
miR477c-3p	GGAAGACCTTAGGGAGAGTGG	GGTGAGAGGGATTCCAGAAGG	4	113	133	:.:: ::.::::::::: :::$	CTACCCTTCCTAAGGTCATCC	cassava4.1_031322m|PACid:17964334
miR477d-3p	GAAGCTCTTGCAGGGGGGCTG	GTCGGGGGGACGTTCTCGAAG	4	859	880	.: : :..:::::::::::::.$	TATGACTTCCTGCAAGAGCTTT	cassava4.1_027416m|PACid:17985629		F-box family protein
miR477e-3p	GGAGGTCATCGGGGAGAGTGG	GGTGAGAGGGGCTACTGGAGG	2	224	244	: ::::::::::::::::::$	GCTCTCTCCCCGATGACCTCC	cassava4.1_008407m|PACid:17982014		Galactose oxidase/kelch repeat superfamily protein
miR477e-3p	GGAGGTCATCGGGGAGAGTGG	GGTGAGAGGGGCTACTGGAGG	3.5	703	723	::: ::.:.:::::::::::$	CCAAGCTTCTCGATGACCTCC	cassava4.1_031166m|PACid:17975480	NTMC2T2.1	Calcium-dependent lipid-binding (CaLB domain) family protein
miR477e-3p	GGAGGTCATCGGGGAGAGTGG	GGTGAGAGGGGCTACTGGAGG	4	22	41	:: ::::::.:: ::::::::$	CCCCTCTCCTCGTGACCTCC	cassava4.1_014065m|PACid:17989625	GRF7	general regulatory factor 7
miR530	TGCATTTGCACCTGCACCTTA	ATTCCACGTCCACGTTTACGT	2	97	117	:::::::::::::::::::$	CCAGGTGCAGGTGCAAATGCA	cassava4.1_000754m|PACid:17993376	TZP	zinc knuckle (CCHC-type) family protein
miR530	TGCATTTGCACCTGCACCTTA	ATTCCACGTCCACGTTTACGT	4	263	283	:..:::::.::::: ::::::$	TGGGGTGCGGGTGCTAATGCA	cassava4.1_008242m|PACid:17992858
miR530	TGCATTTGCACCTGCACCTTA	ATTCCACGTCCACGTTTACGT	4	260	280	:..:::::.::::: ::::::$	TGGGGTGCGGGTGCTAATGCA	cassava4.1_004795m|PACid:17992857
miR530	TGCATTTGCACCTGCACCTTA	ATTCCACGTCCACGTTTACGT	4	332	352	:..:::::.::::: ::::::$	TGGGGTGCGGGTGCTAATGCA	cassava4.1_004859m|PACid:17964479
miR530	TGCATTTGCACCTGCACCTTA	ATTCCACGTCCACGTTTACGT	4	195	216	:::: : :.:::::::.::::.$	TAAGAGAGTAGGTGCAGATGCG	cassava4.1_025726m|PACid:17987201		phosphoesterase
miR530	TGCATTTGCACCTGCACCTTA	ATTCCACGTCCACGTTTACGT	4	249	270	::: : : :::::::::::::$	AAAGCTAGAAGGTGCAAATGCA	cassava4.1_019382m|PACid:17990547
miR827	TTAGATGACCATCAACAAACA	ACAAACAACTACCAGTAGATT	1	6	26	:::: ::::::::::::::::$	TGTTCGTTGATGGTCATCTAA	cassava4.1_002769m|PACid:17966707		Major Facilitator Superfamily with SPX (SYG1/Pho81/XPR1) domain-containing protein
miR827	TTAGATGACCATCAACAAACA	ACAAACAACTACCAGTAGATT	3	443	462	:: ::: ::.:::::::::::$	TGTTGATGGTGGTCATCTAA	cassava4.1_018510m|PACid:17964741
miR827	TTAGATGACCATCAACAAACA	ACAAACAACTACCAGTAGATT	4	1875	1896	:: : ::: :::::::::.:::$	TGATGGTTGGATGGTCATTTAA	cassava4.1_004887m|PACid:17987163		RING/U-box superfamily protein
miR827	TTAGATGACCATCAACAAACA	ACAAACAACTACCAGTAGATT	4	1872	1893	:: : ::: :::::::::.:::$	TGATGGTTGGATGGTCATTTAA	cassava4.1_004882m|PACid:17987162		RING/U-box superfamily protein
miR827	TTAGATGACCATCAACAAACA	ACAAACAACTACCAGTAGATT	4	903	922	::: : :::.:::::::::: $	TGTATTTGGTGGTCATCTAC	cassava4.1_002679m|PACid:17985781	UBP19	ubiquitin-specific protease 19
new-1	TAGAATAAAGAGTGTTGGACA	ACAGGTTGTGAGAAATAAGAT	3.5	1592	1612	: ::. :::::::::.:::::$	TATCTCACACTCTTTGTTCTA	cassava4.1_000001m|PACid:17987487	BIG	auxin transport protein (BIG)
new-1	TAGAATAAAGAGTGTTGGACA	ACAGGTTGTGAGAAATAAGAT	3.5	1595	1615	: ::. :::::::::.:::::$	TATCTCACACTCTTTGTTCTA	cassava4.1_000002m|PACid:17987488	BIG	auxin transport protein (BIG)
new-1	TAGAATAAAGAGTGTTGGACA	ACAGGTTGTGAGAAATAAGAT	4	1932	1951	::::::..: :.:::::::::$	TGTCCAGTATTTTTATTCTA	cassava4.1_022391m|PACid:17989933		Pentatricopeptide repeat (PPR) superfamily protein
new-1	TAGAATAAAGAGTGTTGGACA	ACAGGTTGTGAGAAATAAGAT	4	68	88	::::. ::::.::::::::.$	TGTCTCTCACTTTTTATTCTG	cassava4.1_017543m|PACid:17970444	NUDX25	nudix hydrolase homolog 25
new-1	TAGAATAAAGAGTGTTGGACA	ACAGGTTGTGAGAAATAAGAT	4	68	88	::::. ::::.::::::::.$	TGTCTCTCACTTTTTATTCTG	cassava4.1_017596m|PACid:17970445	NUDX25	nudix hydrolase homolog 25
new-1	TAGAATAAAGAGTGTTGGACA	ACAGGTTGTGAGAAATAAGAT	4	168	188	:::.:... ::::::::::::$	TGTTCGGTCCTCTTTATTCTA	cassava4.1_011083m|PACid:17967749	CXIP4	CAX interacting protein 4
new-10	CAAATTATAATGGCATTTTGA	AGTTTTACGGTAATATTAAAC	4	763	783	::::: : .::::.:::::::$	TCAAATTTTCATTGTAATTTG	cassava4.1_024084m|PACid:17971663		Ribonuclease H-like superfamily protein
new-11	TGGGTAAGTGGGGAAGATAAC	CAATAGAAGGGGTGAATGGGT	4	465	484	:::: :::::::::::::$	ATTATGGCCCCACTTACCCA	cassava4.1_005879m|PACid:17965973	SIGA	sigma factor A
new-11	TGGGTAAGTGGGGAAGATAAC	CAATAGAAGGGGTGAATGGGT	4	462	481	:::: :::::::::::::$	ATTATGGCCCCACTTACCCA	cassava4.1_005894m|PACid:17965974	SIGA	sigma factor A
new-15	TTGGGACAATGATGTAGGCAT	TACGGATGTAGTAACAGGGTT	3.5	806	826	:::: :.::::: ::::::::$	ATGCATGCATCAGTGTCCCAA	cassava4.1_000158m|PACid:17991832		BAH domain ;TFIIS helical bundle-like domain
new-15	TTGGGACAATGATGTAGGCAT	TACGGATGTAGTAACAGGGTT	4	354	374	:::::::::: .::::::.::$	ATGCCTACATAGTTGTCCTAA	cassava4.1_020631m|PACid:17976130		ATP-dependent caseinolytic (Clp) protease/crotonase family protein
new-15	TTGGGACAATGATGTAGGCAT	TACGGATGTAGTAACAGGGTT	4	1290	1309	:: :: :.::::::::.:::.$	ATCCAATATCATTGTTCCAG	cassava4.1_002822m|PACid:17978931		SAP domain-containing protein
new-15	TTGGGACAATGATGTAGGCAT	TACGGATGTAGTAACAGGGTT	4	864	883	:: :: :.::::::::.:::.$	ATCCAATATCATTGTTCCAG	cassava4.1_002797m|PACid:17978930		SAP domain-containing protein
new-16	TGGCCTAGAGTAGTGACCTCC	CCTCCAGTGATGAGATCCGGT	3	592	611	:::: ::: ::::::::::::$	GGAGCTCATACTCTAGGCCA	cassava4.1_033835m|PACid:17984683		Peroxidase superfamily protein
new-16	TGGCCTAGAGTAGTGACCTCC	CCTCCAGTGATGAGATCCGGT	3	592	611	:::: ::: ::::::::::::$	GGAGCTCATACTCTAGGCCA	cassava4.1_028656m|PACid:17984693		Peroxidase superfamily protein
new-16	TGGCCTAGAGTAGTGACCTCC	CCTCCAGTGATGAGATCCGGT	3.5	592	611	::.: ::: ::::::::::::$	GGGGCTCATACTCTAGGCCA	cassava4.1_025263m|PACid:17984623		Peroxidase superfamily protein
new-16	TGGCCTAGAGTAGTGACCTCC	CCTCCAGTGATGAGATCCGGT	4	565	584	:: : ::: ::::::::::::$	GGTGCTCATACTCTAGGCCA	cassava4.1_029862m|PACid:17984690		Peroxidase superfamily protein
new-18	GATGGGTGGGTGGGTGAGATG	GTAGAGTGGGTGGGTGGGTAG	3	1226	1246	::::::: :::.:::::::: $	CATCTCAACCATCCACCCATG	cassava4.1_034089m|PACid:17968067		myb-like HTH transcriptional regulator family protein
new-18	GATGGGTGGGTGGGTGAGATG	GTAGAGTGGGTGGGTGGGTAG	4	669	689	. :::: ::::::::.::::.$	TCTCTCTCCCACCCATCCATT	cassava4.1_028275m|PACid:17962393		Glutaredoxin family protein
new-18	GATGGGTGGGTGGGTGAGATG	GTAGAGTGGGTGGGTGGGTAG	4	89	108	: :::: :::: :::::::::$	CTTCTCCCCAACCACCCATC	cassava4.1_004594m|PACid:17992818	CAF2	RNA-binding CRS1 / YhbY (CRM) domain-containing protein
new-18	GATGGGTGGGTGGGTGAGATG	GTAGAGTGGGTGGGTGGGTAG	4	48	67	: :::::::: :::::::::$	CTGCTCACCCACCACCCATC	cassava4.1_023628m|PACid:17975276		serine-rich protein-related
new-19	TTGCAAGGATGCATGGTACTA	ATCATGGTACGTAGGAACGTT	4	1326	1346	: ::::::::::.::::::$	ATGAACCATGCATCTTTGCAA	cassava4.1_012526m|PACid:17989871		Haloacid dehalogenase-like hydrolase (HAD) superfamily protein
new-19	TTGCAAGGATGCATGGTACTA	ATCATGGTACGTAGGAACGTT	4	1389	1408	:::::::::::: :::::: $	AAGTACCATGCATCTTGCAC	cassava4.1_002341m|PACid:17984035		Cysteine proteinases superfamily protein
new-19	TTGCAAGGATGCATGGTACTA	ATCATGGTACGTAGGAACGTT	4	1383	1402	:::::::::::: :::::: $	AAGTACCATGCATCTTGCAC	cassava4.1_002351m|PACid:17984036		Cysteine proteinases superfamily protein
new-19	TTGCAAGGATGCATGGTACTA	ATCATGGTACGTAGGAACGTT	4	1383	1402	:::::::::::: :::::: $	AAGTACCATGCATCTTGCAC	cassava4.1_002405m|PACid:17984037		Cysteine proteinases superfamily protein
new-19	TTGCAAGGATGCATGGTACTA	ATCATGGTACGTAGGAACGTT	4	646	666	::: :: :::::::.::::: $	TAGGACAATGCATCTTTGCAT	cassava4.1_018351m|PACid:17982327	MLP28	MLP-like protein 28
new-19	TTGCAAGGATGCATGGTACTA	ATCATGGTACGTAGGAACGTT	4	607	627	::: :: :::::::.::::: $	TAGGACAATGCATCTTTGCAT	cassava4.1_018267m|PACid:17989448	MLP28	MLP-like protein 28
new-19	TTGCAAGGATGCATGGTACTA	ATCATGGTACGTAGGAACGTT	4	1806	1825	::: ..::::::: :::::::$	TAGAGTCATGCATCTTGCAA	cassava4.1_003033m|PACid:17994147		Golgi transport complex protein-related
new-20	AGATGGGTGGCTCGGGAAGAAG	GAAGAAGGGCTCGGTGGGTAGA	4	366	387	:::::::..::::: .::::::$	CTTCTTCTTGAGCCTTCCATCT	cassava4.1_020166m|PACid:17985912	ROPGEF11	RHO guanyl-nucleotide exchange factor 11
new-12	TTATTTGATCAAGGGAAATTC	CTTAAAGGGAACTAGTTTATT	3	574	595	: .: :::.:::::::::::::$	GTGTCTTCTCTTGATCAAATAA	cassava4.1_006393m|PACid:17977370	EDR2	ENHANCED DISEASE RESISTANCE 2
new-12	TTATTTGATCAAGGGAAATTC	CTTAAAGGGAACTAGTTTATT	3.5	1013	1033	:::: :::.::::::::::..$	GAATCTCCTTTGATCAAATGG	cassava4.1_031712m|PACid:17982534		alpha/beta-Hydrolases superfamily protein
new-22	TTGGTACACTGTAATGCAAGCAAA	AAACGAACGTAATGTCACATGGTT	4	681	704	::: :::::::::.::::::.::$	CTTGATTGCATTACGGTGTACTAA	cassava4.1_020655m|PACid:17989722	ILL3	IAA-leucine-resistant (ILR1)-like 3
new-8	TTTGGGGTAAATTTGGACCAAA	AAACCAGGTTTAAATGGGGTTT	4	1144	1165	::::::: :::::::.:.::: $	TTTGGTCAAAATTTATCTCAAT	cassava4.1_011191m|PACid:17987461		6-phosphogluconate dehydrogenase family protein
new-8	TTTGGGGTAAATTTGGACCAAA	AAACCAGGTTTAAATGGGGTTT	4	13	35	:::: :::::.:::: :::::::$	TTTGCTCCAAGTTTAGCCCCAAA	cassava4.1_023487m|PACid:17976502		Tetratricopeptide repeat (TPR)-like superfamily protein
new-8	TTTGGGGTAAATTTGGACCAAA	AAACCAGGTTTAAATGGGGTTT	4	220	241	::: : ::::::::.::::::$	TTTTTTGCAAATTTATCCCAAA	cassava4.1_033283m|PACid:17985445	RLP13	receptor like protein 13
new-26	TAGAGGTTTTCTGGAAGTCGGTCA	ACTGGCTGAAGGTCTTTTGGAGAT	4	1315	1338	::.:: ::: ::::::::.::::.$	TGGCCAACTACCAGAAAATCTCTG	cassava4.1_000829m|PACid:17993770		Protein kinase family protein with leucine-rich repeat domain
new-28	TTGGAAGAGCTTACTTTAAAT	TAAATTTCATTCGAGAAGGTT	4	2154	2173	:::::::: :::.::::::: $	ATTTAAAGAAGTTCTTCCAT	cassava4.1_000987m|PACid:17966861	PUM6	pumilio 6
new-28	TTGGAAGAGCTTACTTTAAAT	TAAATTTCATTCGAGAAGGTT	4	423	444	:: :..:: :::::::::.:::$	ATGTGGAGATAAGCTCTTTCAA	cassava4.1_019557m|PACid:17983319
new-28	TTGGAAGAGCTTACTTTAAAT	TAAATTTCATTCGAGAAGGTT	4	187	206	::::: : :::: ::::::::$	ATTTATATAAGGTCTTCCAA	cassava4.1_025844m|PACid:17991768	FAR4	fatty acid reductase 4
new-29	TCTGAATCCCTGACGAAGCCT	TCCGAAGCAGTCCCTAAGTCT	4	2044	2063	.::.: : ::::::::::.::$	GGGTTGCTCAGGGATTCGGA	cassava4.1_008242m|PACid:17992858
new-29	TCTGAATCCCTGACGAAGCCT	TCCGAAGCAGTCCCTAAGTCT	4	1899	1918	.::.: : ::::::::::.::$	GGGTTGCTCAGGGATTCGGA	cassava4.1_004795m|PACid:17992857
new-29	TCTGAATCCCTGACGAAGCCT	TCCGAAGCAGTCCCTAAGTCT	4	290	311	::: :::: ::::: :::::::$	AGGGTTCGCTCAGGAATTCAGA	cassava4.1_015887m|PACid:17989651		plastid movement impaired 2
new-3	TGGACGCCATTTTGACAGATG	GTAGACAGTTTTACCGCAGGT	4	501	521	: ::: :::::::::::::$	AAAATGTGAAAATGGCGTCCA	cassava4.1_002210m|PACid:17977335		Subtilisin-like serine endopeptidase family protein
new-3	TGGACGCCATTTTGACAGATG	GTAGACAGTTTTACCGCAGGT	4	86	107	::::: : :::::::::::: $	CATCTCTGGAAAATGGCGTCCT	cassava4.1_015536m|PACid:17987905		Phosphoglycerate mutase family protein
new-30	TTTATATCATGCATAATTAAG	GAATTAATACGTACTATATTT	4	52	72	.::.::::::::::. :::::$	TTTGATTATGCATGGAATAAA	cassava4.1_024956m|PACid:17971187	ET2	effector of transcription2
new-30	TTTATATCATGCATAATTAAG	GAATTAATACGTACTATATTT	4	1529	1548	::: :::::::::::: :.::$	CTTCATTATGCATGATTGAA	cassava4.1_026317m|PACid:17976726		disease resistance family protein / LRR family protein
new-30	TTTATATCATGCATAATTAAG	GAATTAATACGTACTATATTT	4	1292	1311	::: :::::::::::: :.::$	CTTCATTATGCATGATTGAA	cassava4.1_022691m|PACid:17974266		disease resistance family protein / LRR family protein
new-31a	TTTGCAGTTCGAAAGTGGAAGC	CGAAGGTGAAAGCTTGACGTTT	4	430	450	.::..: :::::::::::::.$	ATTTTTATTTCGAACTGCAAG	cassava4.1_031504m|PACid:17975838
new-31a	TTTGCAGTTCGAAAGTGGAAGC	CGAAGGTGAAAGCTTGACGTTT	4	406	426	.::..: :::::::::::::.$	ATTTTTATTTCGAACTGCAAG	cassava4.1_025955m|PACid:17985027
new-31b	TTTGCAGTTCGAAAGTGGAAGC	CGAAGGTGAAAGCTTGACGTTT	4	430	450	.::..: :::::::::::::.$	ATTTTTATTTCGAACTGCAAG	cassava4.1_031504m|PACid:17975838
new-31b	TTTGCAGTTCGAAAGTGGAAGC	CGAAGGTGAAAGCTTGACGTTT	4	406	426	.::..: :::::::::::::.$	ATTTTTATTTCGAACTGCAAG	cassava4.1_025955m|PACid:17985027
new-31c	TTTGCAGTTCGAAAGTGGAAGC	CGAAGGTGAAAGCTTGACGTTT	4	430	450	.::..: :::::::::::::.$	ATTTTTATTTCGAACTGCAAG	cassava4.1_031504m|PACid:17975838
new-31c	TTTGCAGTTCGAAAGTGGAAGC	CGAAGGTGAAAGCTTGACGTTT	4	406	426	.::..: :::::::::::::.$	ATTTTTATTTCGAACTGCAAG	cassava4.1_025955m|PACid:17985027
new-31d	TTTGCAGTTCGAAAGTGGAAGC	CGAAGGTGAAAGCTTGACGTTT	4	430	450	.::..: :::::::::::::.$	ATTTTTATTTCGAACTGCAAG	cassava4.1_031504m|PACid:17975838
new-31d	TTTGCAGTTCGAAAGTGGAAGC	CGAAGGTGAAAGCTTGACGTTT	4	406	426	.::..: :::::::::::::.$	ATTTTTATTTCGAACTGCAAG	cassava4.1_025955m|PACid:17985027
new-5	TAAGTAGAAACATATCAAATA	ATAAACTATACAAAGATGAAT	3.5	667	687	::::::.:::::::.:..:::$	TATTTGGTATGTTTTTGTTTA	cassava4.1_019062m|PACid:17962698
new-5	TAAGTAGAAACATATCAAATA	ATAAACTATACAAAGATGAAT	4	890	911	::::: : ::::::.::::::$	TATTTCCTGATGTTTTTACTTA	cassava4.1_004049m|PACid:17979146		Pentatricopeptide repeat (PPR) superfamily protein
new-6a	TATATAAATTATAGTTGGTGA	AGTGGTTGATATTAAATATAT	2.5	510	531	::: ::::.::::.::::::::$	TCAGCCAATTATAGTTTATATA	cassava4.1_015527m|PACid:17986398		Cysteine proteinases superfamily protein
new-6a	TATATAAATTATAGTTGGTGA	AGTGGTTGATATTAAATATAT	2.5	510	531	::: ::::.::::.::::::::$	TCAGCCAATTATAGTTTATATA	cassava4.1_015540m|PACid:17986397		Cysteine proteinases superfamily protein
new-6a	TATATAAATTATAGTTGGTGA	AGTGGTTGATATTAAATATAT	3.5	4324	4344	:.:.::. :::::::::::: $	TTATCAGATATAATTTATATT	cassava4.1_000500m|PACid:17960052	GI	gigantea protein (GI)
new-6a	TATATAAATTATAGTTGGTGA	AGTGGTTGATATTAAATATAT	4	1842	1861	:::..:: :::::::: ::::$	TCATTAAATATAATTTTATA	cassava4.1_004671m|PACid:17983262	ATKRS-1	lysyl-tRNA synthetase 1
new-6b	TATATAAATTATAGTTGGTGA	AGTGGTTGATATTAAATATAT	2.5	510	531	::: ::::.::::.::::::::$	TCAGCCAATTATAGTTTATATA	cassava4.1_015527m|PACid:17986398		Cysteine proteinases superfamily protein
new-6b	TATATAAATTATAGTTGGTGA	AGTGGTTGATATTAAATATAT	2.5	510	531	::: ::::.::::.::::::::$	TCAGCCAATTATAGTTTATATA	cassava4.1_015540m|PACid:17986397		Cysteine proteinases superfamily protein
new-6b	TATATAAATTATAGTTGGTGA	AGTGGTTGATATTAAATATAT	3.5	4324	4344	:.:.::. :::::::::::: $	TTATCAGATATAATTTATATT	cassava4.1_000500m|PACid:17960052	GI	gigantea protein (GI)
new-6b	TATATAAATTATAGTTGGTGA	AGTGGTTGATATTAAATATAT	4	1842	1861	:::..:: :::::::: ::::$	TCATTAAATATAATTTTATA	cassava4.1_004671m|PACid:17983262	ATKRS-1	lysyl-tRNA synthetase 1
new-7a	TGAAGATGAAGAGCTACGTATG	GTATGCATCGAGAAGTAGAAGT	3.5	1280	1302	::::.::: :::::::::: :::$	CATATGTACCTCTTCATCTCTCA	cassava4.1_010211m|PACid:17966286	DHDPS2	dihydrodipicolinate synthase
new-7a	TGAAGATGAAGAGCTACGTATG	GTATGCATCGAGAAGTAGAAGT	4	368	389	.:: :::.::::::: ::::::$	TATTCGTGGCTCTTCTTCTTCA	cassava4.1_008171m|PACid:17962209
new-7a	TGAAGATGAAGAGCTACGTATG	GTATGCATCGAGAAGTAGAAGT	4	368	389	.:: :::.::::::: ::::::$	TATTCGTGGCTCTTCTTCTTCA	cassava4.1_008907m|PACid:17962210
new-7a	TGAAGATGAAGAGCTACGTATG	GTATGCATCGAGAAGTAGAAGT	4	23	43	::: : ::::.::::::::::$	CATCCCAGCTTTTCATCTTCA	cassava4.1_026514m|PACid:17971755	CKI1	Signal transduction histidine kinase
new-7a	TGAAGATGAAGAGCTACGTATG	GTATGCATCGAGAAGTAGAAGT	4	769	789	:: : : ::::::::.::::::$	CAAGGAAGCTCTTCGTCTTCA	cassava4.1_003494m|PACid:17973215		Amino acid dehydrogenase family protein
new-7a	TGAAGATGAAGAGCTACGTATG	GTATGCATCGAGAAGTAGAAGT	4	23	43	::: : ::::.::::::::::$	CATCCCAGCTTTTCATCTTCA	cassava4.1_024330m|PACid:17971744	CKI1	Signal transduction histidine kinase
new-7a	TGAAGATGAAGAGCTACGTATG	GTATGCATCGAGAAGTAGAAGT	4	769	789	:: : : ::::::::.::::::$	CAAGGAAGCTCTTCGTCTTCA	cassava4.1_007353m|PACid:17973216		Amino acid dehydrogenase family protein
new-7a	TGAAGATGAAGAGCTACGTATG	GTATGCATCGAGAAGTAGAAGT	4	621	641	:: :: :: :::::::::::: $	CAACATAACTCTTCATCTTCT	cassava4.1_013831m|PACid:17978530	DAG1	Dof-type zinc finger DNA-binding family protein
new-7b	TGAAGATGAAGAGCTATGTTTGA	AGTTTGTATCGAGAAGTAGAAGT	3	620	641	:: :::::: :::::::::::: $	TCAACATAACTCTTCATCTTCT	cassava4.1_013831m|PACid:17978530	DAG1	Dof-type zinc finger DNA-binding family protein
new-7b	TGAAGATGAAGAGCTATGTTTGA	AGTTTGTATCGAGAAGTAGAAGT	3.5	812	835	::.: ::::: .::::::::::::$	TCGATCATAGTTTCTTCATCTTCA	cassava4.1_027354m|PACid:17989832		ABC-2 type transporter family protein
new-7b	TGAAGATGAAGAGCTATGTTTGA	AGTTTGTATCGAGAAGTAGAAGT	4	8	29	:::: ::: :::::::.:.::::$	TCAACCATGCTCTTCGTTTTCA	cassava4.1_032675m|PACid:17964534	KCS5	3-ketoacyl-CoA synthase 5
new-7b	TGAAGATGAAGAGCTATGTTTGA	AGTTTGTATCGAGAAGTAGAAGT	4	207	228	:. . :: :::::::::::::::$	TTTGTCAAGCTCTTCATCTTCA	cassava4.1_029428m|PACid:17965379		Protein of unknown function (DUF1162)
new-9a	TGAACTCTCCCCCTCAACGGCT	TCGGCAACTCCCCCTCTCAAGT	4	675	696	:::: ::::::: :::::::: $	AGCCTTTGAGGGAGAGAGTTCT	cassava4.1_032725m|PACid:17978278	SCL3	scarecrow-like 3
new-9b	TGAACTCTCCCCCTCAACGGCT	TCGGCAACTCCCCCTCTCAAGT	4	675	696	:::: ::::::: :::::::: $	AGCCTTTGAGGGAGAGAGTTCT	cassava4.1_032725m|PACid:17978278	SCL3	scarecrow-like 3
Note: The number of list target genes is 1090, but most of them are repeated, and the number of non-repeated target genes are 360.
