# Supplementary material for: Potential functions of microRNAs in starch metabolism and development revealed by miRNA transcriptome profiling of cassava cultivars and their wild progenitor
Source: BMC Plant Biol. 2015 Feb 4;15:33. doi: 10.1186/s12870-014-0355-7 (PMC4331152; doi:10.1186/s12870-014-0355-7)
Supplement: Additional file 4: — Gene-specific primers for target validation by RLM-RACE. [file 12870_2014_355_MOESM4_ESM.xlsx]

## Sheet: 4
Additional file 4 The gene specific primers for target validation by RLM-RACE.
Name	Sequence（5’to 3’）	Amplified Size (bp)
5’primer	GCACGAGGACACTGACATGGACTGA
5’nest primer	GGACACTGACATGGACTGAAGGAGTA
8074R1	TTGGGACCAAAGCAAACCCT	409
8074R2	TACAGTTCCAGCAGGGGAGT	492
11576R1	TTCCAAACCTCACATCTCTGGC	221
11576R2	ACACCAACAATGCAAAATCCCA	170
9942R1	CGTACCCCACCAACAACACT	464
9942R2	ATAGCCACTGCAAGAGGACC	371
9671R1	ACCATTCCAGGATTCAACCTTAGT	404
9671R2	GATGAGATGCTCTGCCCACT	340
2668R1	TCCGACCTACATCCTCCGATT	522
2668R2	AAGTGGTGCCCCTTTACACT	250
9657R1	GAGTAGGATCTGCACATTCGG	398
9657R2	GGTGCCATCACTCCCAAGAG	284
1415R1	GAATCTCGCCCAAGCTCCAT	618
1415R2	TTGGAATCAGCTCCTTGGCTA	480
4606R1	GCAAGTAAAGCATCAGGACGAG	532
4606R2	ACTGGCGTTTCGTCCAAAGA	412
30321R1	TCATCAACACATCCACCGCC	557
30321R2	GCAGCAGAATGACCTAAGGGA	349
6419R1	GGGGTTCTTAACTGCTGGAG	276
6419R2	TGGACTGTTGTTCAGCCCTC	200
3731R1	AGGTCCTGAGACGAACCGAA	495
3731R2	AGGGTTGATGAGGGAGTCAGA	440
24493R1	TCCCTCCGAGCAAAAACAGC	264
24493R2	CCCACCAACCACCGTAAGTT	219
21267R1	GGGAGGTCAATGACCCTAGATGATG	212
21267R2	GCTTCTTCAACACCATCAGCATTT	127
7038R1	TAAGGCACGGGTGGAAGGCAGT	242
7038R2	GCCACATGCAATCCACTGCCG	230
6393R1	GCCCTTGGGAACTGATGGAA	596
6393R2	AACCTTGACGCCTAGCAACA	397
