# Supplementary material for: Potential functions of microRNAs in starch metabolism and development revealed by miRNA transcriptome profiling of cassava cultivars and their wild progenitor
Source: BMC Plant Biol. 2015 Feb 4;15:33. doi: 10.1186/s12870-014-0355-7 (PMC4331152; doi:10.1186/s12870-014-0355-7)
Supplement: Additional file 5: — Expression correlations of 21 miRNAs and their corresponding targets in leaf and root between cultivar and progenitor. “#” means that the slicing is confirmed by RLM-RACE between miRNA and target. [file 12870_2014_355_MOESM5_ESM.xlsx]

## Sheet: 5
Additional file 5 Expression correlations of 21 miRNAs and their corresponding targets in leaf and root between cultivar and progenitor.
miRNA	Negative Correlated Targets		Positive Correlated Targets
	Leaf	Root	Leaf	Root
156	cassava4.1_005580 (SPL6) cassava4.1_009507 (SPL putative)	cassava4.1_0029311 (SPL9)	cassava4.1_009657 (SPL13b)	cassava4.1_009657 (SPL13b)
167		cassava4.1_009942 (RD19)#		cassava4.1_001769 (ARF8)
168		cassava4.1_028537 (AGO1)
169			cassava4.1_007505 (NF-YA1) cassava4.1_011576 (NF-YA3)	cassava4.1_007505 (NF-YA1) cassava4.1_011576 (NF-YA3)
2111		cassava4.1_024575 (F-box)
2950				cassava4.1_001922 (NEDD1)
319	cassava4.1_015766 (GSTU8) cassava4.1_031505 (TCP3) cassava4.1_030321 (MYB81)			cassava4.1_006618 (TCP putative)
393				cassava4.1_004294 (TIR1) cassava4.1_032685 (TIR1)
394			cassava4.1_002500 (PFS2) cassava4.1_021267 (APL2) cassava4.1_034423 (PPR) cassava4.1_007038 (F-box)
396	cassava4.1_009147 (GRF4) cassava4.1_011724 (GRF5) cassava4.1_021394 (ASY1) cassava4.1_032760 (GRF7)	cassava4.1_000290 (AUL1) cassava4.1_011724 (GRF5) cassava4.1_021394 (ASY1) cassava4.1_012052 (EFE)	cassava4.1_000290 (AUL1)	cassava4.1_004904 (TF-related) cassava4.1_009147 (GRF4)
397	cassava4.1_006971 (LAC7) cassava4.1_012403 (LAC5)	cassava4.1_004370 (LAC17) cassava4.1_012403 (LAC5) cassava4.1_004761 (IRX12) cassava4.1_031010 (LAC11)
399	cassava4.1_006089 (SUT)	cassava4.1_006089 (SUT)	cassava4.1_004522 (DiT1) cassava4.1_005221 (CTT)	cassava4.1_004522 (DiT1)
477		cassava4.1_008074 (CLB)
new-3	cassava4.1_002210 (Helicase)			cassava4.1_002210 (Helicasee) cassava4.1_015536 (Mutase)
new-9			cassava4.1_032725 (SCL3)	cassava4.1_032725 (SCL3)
new-11	cassava4.1_005879 (SIGA)
new-15			cassava4.1_002797 (SAP)
new-20	cassava4.1_020166 (ROPGEF11)	cassava4.1_020166 (ROPGEF11)
new-28			cassava4.1_000987 (APUM6)	cassava4.1_000987 (APUM6)
new-29		cassava4.1_015887 (PMI2)
new-30	cassava4.1_024956 (MYB like)	cassava4.1_024956 (MYB like) cassava4.1_026317 (DIR )
"#" means that the sliced affair is confirmed by RLM-RACE between miRNA and target
