# Supplementary material for: Potential functions of microRNAs in starch metabolism and development revealed by miRNA transcriptome profiling of cassava cultivars and their wild progenitor
Source: BMC Plant Biol. 2015 Feb 4;15:33. doi: 10.1186/s12870-014-0355-7 (PMC4331152; doi:10.1186/s12870-014-0355-7)
Supplement: Additional file 6: — Primer pairs used to amplify targets for analysis by quantitative real-time PCR. [file 12870_2014_355_MOESM6_ESM.xlsx]

## Sheet: 6
Additional file 6 The primer pairs of targets for quantitative real-time PCR.
Name	Sequence（5’to 3’）Sequence（5’to 3’）	Amplified Size (bp)
actin F	TCTTCTCAACTGAGGAGCTGCT	191
actin R	CCTTCGTCTGGACCTTGCTG
Q21267F	CATAATTTCACATGGCTGCTTC	234
Q21267R	CACCTGATTTTGGTATTCTGTCC
Q11722F	TGGGGGTCTTATGTGCAGTG	167
Q11722R	ACTCGTAAAAGCAAACACCACA
Q9942F	AAGGACGCTAATCAAGCCCC	177
Q9942R	GACAAGTTCTCCTGTGGCGA
Q9801F	AGGAGAAGCAAGGAACACCAG	132
Q9801R	GGGTGCCATCAGGGTAGAATA
Q2668F	TCCCCTTAACGGCCAATTTCA	187
Q2668R	ACTGGACAAAAACTGCCCTG
Q9657F	GCACTAGTTCTACACTGCCTGG	181
Q9657R	ATGTGGCTCAAGCCAATCTCC
Q1415F	ATGCTTTCTTGCATAGAGCACG	183
Q1415R	ACGCTGAACTTCCTCTCCTTC
Q4606F	ATCCCACCAACAAGAACCCG	175
Q4606R	AGTAAAGGTGGTGGGGATGTC
Q30321F	CGTGGCAGTCATGCCCTATT	132
Q30321R	GGAAGTAGGTGTTCCCCAGC
Q6419F	TGTGGATGCAACACAGGATCT	140
Q6419R	TATGCAGCAGGGATTGAGGC
Q3731F	GACGGTGTCGAAGAACGGAT	181
Q3731R	GCTGTAGGCATCGACTTTGC
Q24493F	GGGTGGCACTCTCACTCTAC	167
Q24493R	CGGAATAATGAAACCCTGGGC
Q7038F	CGAATCATGCTCGTGGGGT	167
Q7038R	CCTTTGTTGCCCAAGCAAGTC
